# Supplementary material for: (E)-3-(1-Methyl-1H-pyrrol-2-yl)-1-phenyl­prop-2-en-1-one
Source: Acta Crystallogr Sect E Struct Rep Online. 2011 Mar 15;67(Pt 4):o894. doi: 10.1107/S1600536811009214 (PMC3099856; doi:10.1107/S1600536811009214)
Supplement: Supplementary file 2 [file e-67-0o894-Isup2.hkl]

# 
# h,k,l, Fc-squared, Fo-squared, sigma(Fo-squared) and status flag 
# 
data_I
_shelx_title ' A in P2(1)/c' 
_shelx_refln_list_code          4 
_shelx_F_calc_maximum      133.01 
_exptl_crystal_F_000       448.00 
_reflns_d_resolution_high  0.8409 
 
loop_ 
 _symmetry_equiv_pos_as_xyz 
 'x, y, z' 
 '-x, y+1/2, -z+1/2' 
 '-x, -y, -z' 
 'x, -y-1/2, z-1/2' 
 
_cell_length_a    13.2089 
_cell_length_b     4.8849 
_cell_length_c    18.0357 
_cell_angle_alpha  90.000 
_cell_angle_beta  102.394 
_cell_angle_gamma  90.000 
 
_shelx_F_squared_multiplier     1.000 
 
loop_ 
 _refln_index_h 
 _refln_index_k 
 _refln_index_l 
 _refln_F_squared_calc 
 _refln_F_squared_meas 
 _refln_F_squared_sigma 
 _refln_observed_status 
   1   0   0      345.69      308.24     10.59 o 
   2   0   0      733.07      696.29     18.19 o 
   3   0   0     6369.21     5859.32    274.92 o 
   4   0   0       96.95       91.89      2.89 o 
   5   0   0      164.52      189.56      5.48 o 
   6   0   0      535.97      583.20     15.77 o 
   7   0   0       12.29       14.73      1.13 o 
   8   0   0        2.28        1.43      0.70 o 
   9   0   0        0.35        0.00      0.64 o 
  10   0   0       43.55       45.85      1.92 o 
  11   0   0       10.91       11.50      1.64 o 
  12   0   0      589.06      547.21     23.29 o 
  13   0   0       26.82       29.42      4.03 o 
  14   0   0        7.52        3.33      2.45 o 
  15   0   0       46.56       69.34      6.30 o 
   1   1   0       89.26       95.40      1.83 o 
   2   1   0       75.04       82.39      1.60 o 
   3   1   0      374.00      371.81      7.11 o 
   4   1   0      942.23      957.23     25.11 o 
   5   1   0      161.85      163.96      3.44 o 
   6   1   0      143.13      145.22      3.15 o 
   7   1   0        2.08        1.73      0.42 o 
   8   1   0       59.18       55.11      1.37 o 
   9   1   0        3.89        3.13      1.20 o 
  10   1   0       96.58       95.74      4.68 o 
  11   1   0       34.99       32.13      1.71 o 
  12   1   0       26.99       30.21      1.74 o 
  13   1   0        7.77        8.37      1.97 o 
  14   1   0        0.51        1.23      1.61 o 
  15   1   0        1.03        0.44      2.36 o 
   0   2   0        2.04        2.04      0.70 o 
   1   2   0       56.98       60.82      2.72 o 
   2   2   0        9.12        6.59      0.58 o 
   3   2   0        3.48        3.88      0.45 o 
   4   2   0      246.51      265.91      4.78 o 
   5   2   0      431.77      448.62      8.81 o 
   6   2   0        0.50        1.58      0.43 o 
   7   2   0      155.47      191.50      5.12 o 
   8   2   0       16.88       17.57      1.80 o 
   9   2   0        0.00        0.00      0.79 o 
  10   2   0       36.10       37.64      1.94 o 
  11   2   0        6.03        6.73      1.24 o 
  12   2   0        2.06        0.74      1.02 o 
  13   2   0        0.23        0.00      1.01 o 
  14   2   0        2.31        2.93      1.51 o 
   1   3   0      183.44      186.47      3.75 o 
   2   3   0      525.08      563.02      9.90 o 
   3   3   0        9.11        7.62      0.68 o 
   4   3   0        1.61        0.71      0.45 o 
   5   3   0        9.09        7.76      1.70 o 
   6   3   0       10.81        8.69      2.40 o 
   7   3   0        2.00        2.31      0.87 o 
   8   3   0        0.73        0.18      1.39 o 
   9   3   0        0.60        0.00      0.96 o 
  10   3   0        8.13        6.20      1.20 o 
  11   3   0        0.01        1.87      1.09 o 
  12   3   0        1.72        1.06      1.07 o 
  13   3   0        3.29        4.19      1.28 o 
   0   4   0       21.02       20.45      1.92 o 
   1   4   0        6.18        7.79      0.91 o 
   2   4   0       39.55       38.60      1.59 o 
   3   4   0       29.94       29.93      1.48 o 
   4   4   0        0.14        0.42      0.72 o 
   5   4   0       10.65       10.77      1.36 o 
   6   4   0       19.37       19.73      1.66 o 
   7   4   0        6.14        3.35      1.13 o 
   8   4   0       36.21       41.41      5.06 o 
   9   4   0        4.44        2.08      2.36 o 
  10   4   0        0.10        0.00      1.39 o 
  11   4   0        0.05        0.00      2.19 o 
   1   5   0        1.41        0.00      0.90 o 
   2   5   0        0.97        0.08      0.91 o 
   3   5   0       11.08        6.83      1.73 o 
   4   5   0        9.05        7.81      2.01 o 
   5   5   0        1.93        0.00      1.49 o 
   6   5   0        0.11        0.00      1.42 o 
   7   5   0        1.39        1.28      1.67 o 
 -15   1   1        0.27        0.68      3.24 o 
 -14   1   1        0.01        0.93      1.67 o 
 -13   1   1       28.56       29.55      2.26 o 
 -12   1   1        5.12        6.49      1.24 o 
 -11   1   1        2.47        2.24      1.04 o 
 -10   1   1      496.03      465.63     11.06 o 
  -9   1   1       45.08       46.41      2.08 o 
  -8   1   1       15.84       14.13      0.71 o 
  -7   1   1       34.68       31.50      1.90 o 
  -6   1   1      113.99      118.41      3.30 o 
  -5   1   1      530.42      540.11     10.34 o 
  -4   1   1      224.98      234.72      4.70 o 
  -3   1   1       32.94       36.98      1.08 o 
  -2   1   1       56.97       55.58      1.08 o 
  -1   1   1     2031.67     2047.96     28.56 o 
   0   1   1     1280.64     1227.33     26.01 o 
   1   1   1       79.55       74.41      1.38 o 
   2   1   1    17691.71    16778.28    340.75 o 
   3   1   1     1268.96     1247.94     20.73 o 
   4   1   1      541.45      562.94     12.22 o 
   5   1   1      599.58      603.88     10.31 o 
   6   1   1      260.69      275.28      5.02 o 
   7   1   1       31.26       40.86      1.02 o 
   8   1   1       68.25       68.75      1.61 o 
   9   1   1        0.65        0.87      0.62 o 
  10   1   1       27.15       32.19      1.68 o 
  11   1   1        1.69        1.62      0.84 o 
  12   1   1       36.02       35.15      1.89 o 
  13   1   1        0.48        0.00      1.54 o 
  14   1   1       32.39       30.12      3.03 o 
 -14   2   1        6.61        5.64      1.59 o 
 -13   2   1        0.26        1.52      1.07 o 
 -12   2   1       97.01      103.45      3.32 o 
 -11   2   1       41.30       43.17      2.27 o 
 -10   2   1       98.01       87.23      3.23 o 
  -9   2   1       72.86       71.97      2.83 o 
  -8   2   1        7.84        5.93      1.04 o 
  -7   2   1       38.15       41.12      1.99 o 
  -6   2   1       29.81       41.39      1.85 o 
  -5   2   1       18.08       25.23      1.05 o 
  -4   2   1      349.47      354.09      6.22 o 
  -3   2   1       97.20       94.54      4.53 o 
  -2   2   1       89.11       81.92      2.00 o 
  -1   2   1       29.75       29.61      2.11 o 
   0   2   1      981.64      998.10     37.82 o 
   1   2   1      773.58      745.61     28.23 o 
   2   2   1      715.74      779.46     13.20 o 
   3   2   1      385.99      398.44      8.47 o 
   4   2   1      752.86      790.06     12.24 o 
   5   2   1        8.34        7.50      0.64 o 
   6   2   1        8.94       10.32      0.88 o 
   7   2   1        2.97        2.38      0.96 o 
   8   2   1      112.15      108.72      3.05 o 
   9   2   1       15.92       12.95      1.20 o 
  10   2   1        9.66       10.20      1.16 o 
  11   2   1        4.25        3.43      0.90 o 
  12   2   1        5.44        6.05      1.20 o 
  13   2   1        0.02        0.52      1.11 o 
  14   2   1        0.19        0.33      1.84 o 
 -13   3   1        0.14        1.37      1.19 o 
 -12   3   1        2.11        2.95      1.13 o 
 -11   3   1        6.74        5.60      1.15 o 
 -10   3   1       21.26       20.83      2.10 o 
  -9   3   1        1.91        2.02      1.14 o 
  -8   3   1       11.99       10.86      1.38 o 
  -7   3   1        2.27        1.94      1.08 o 
  -6   3   1        1.06        0.23      0.94 o 
  -5   3   1       27.94       35.51      1.94 o 
  -4   3   1        2.09        1.40      0.48 o 
  -3   3   1      393.88      400.64      8.03 o 
  -2   3   1        6.96        8.26      1.16 o 
  -1   3   1      187.06      216.62      4.26 o 
   0   3   1        3.37        3.11      0.76 o 
   1   3   1       13.00       16.84      1.28 o 
   2   3   1      165.29      170.94      3.50 o 
   3   3   1        0.36        0.95      0.48 o 
   4   3   1       43.90       36.44      2.42 o 
   5   3   1       22.29       22.59      2.28 o 
   6   3   1       13.76       14.13      1.31 o 
   7   3   1        0.02        0.66      0.81 o 
   8   3   1        2.97        2.73      0.93 o 
   9   3   1       78.10       75.94      2.69 o 
  10   3   1       19.86       21.67      1.63 o 
  11   3   1        7.23        3.96      1.17 o 
  12   3   1        2.89        1.81      1.12 o 
 -11   4   1        0.89        0.00      1.31 o 
 -10   4   1        3.57        3.78      1.41 o 
  -9   4   1       12.06       10.15      1.61 o 
  -8   4   1       12.73       12.81      1.60 o 
  -7   4   1       38.58       36.11      4.51 o 
  -6   4   1        8.73       10.27      1.41 o 
  -5   4   1       15.52       13.10      1.54 o 
  -4   4   1        2.31        1.24      0.72 o 
  -3   4   1        4.06        4.88      0.78 o 
  -2   4   1        3.62        4.41      0.80 o 
  -1   4   1       10.96       11.77      1.00 o 
   0   4   1       29.17       28.80      1.39 o 
   1   4   1       23.43       22.55      1.21 o 
   2   4   1       82.72       84.72      2.30 o 
   3   4   1        0.10        0.03      0.71 o 
   4   4   1        0.19        0.49      0.72 o 
   5   4   1        3.69        3.05      1.08 o 
   6   4   1        1.34        1.52      1.30 o 
   7   4   1       11.86        9.09      1.72 o 
   8   4   1        6.84       10.44      1.92 o 
   9   4   1        1.22        1.14      1.49 o 
  10   4   1        0.22        1.11      1.54 o 
  -7   5   1        0.41        0.55      2.01 o 
  -6   5   1        1.74        0.00      1.54 o 
  -5   5   1        5.08        8.20      1.92 o 
  -4   5   1        0.29        0.13      1.47 o 
  -3   5   1        9.84       10.48      1.97 o 
  -2   5   1       30.94       30.27      1.85 o 
  -1   5   1        3.02        4.75      1.08 o 
   0   5   1        5.40        3.31      1.09 o 
   1   5   1        5.57        6.07      1.15 o 
   2   5   1        6.60        6.59      1.72 o 
   3   5   1        2.10        2.01      1.49 o 
   4   5   1       49.68       51.58      7.70 o 
   5   5   1        0.29        1.04      1.54 o 
   6   5   1        7.31        6.10      1.79 o 
   7   5   1        1.66        1.40      1.60 o 
 -15   0   2       55.23       53.93      5.25 o 
 -14   0   2       34.88       27.84      4.03 o 
 -13   0   2        3.14        4.20      2.45 o 
 -12   0   2       20.33       26.09      3.50 o 
 -11   0   2      147.76      154.27      8.23 o 
  -9   0   2        4.03        1.37      1.75 o 
  -8   0   2      243.59      214.85      8.58 o 
  -7   0   2      728.32      780.10     28.89 o 
  -6   0   2       52.02       43.95      2.45 o 
  -5   0   2        6.55        8.76      1.05 o 
  -4   0   2      940.42      749.39     85.01 o 
  -3   0   2       29.37       28.32      1.30 o 
  -2   0   2    16826.81    15423.81    328.19 o 
  -1   0   2       32.28       37.31      0.97 o 
   0   0   2      606.03      588.88     21.89 o 
   1   0   2      236.24      222.68      3.77 o 
   2   0   2     4825.44     4557.30     75.29 o 
   3   0   2       75.05       65.48      1.90 o 
   4   0   2      262.12      242.83      5.55 o 
   5   0   2      684.66      693.53     15.12 o 
   6   0   2       79.24       76.07      3.76 o 
   7   0   2       58.74       57.08      2.39 o 
   8   0   2       33.49       31.71      1.81 o 
   9   0   2        8.11        9.11      0.94 o 
  10   0   2      716.53      723.74     16.22 o 
  11   0   2        2.21        1.40      2.10 o 
  12   0   2      121.35      121.35      7.53 o 
  13   0   2       17.03       19.61      3.50 o 
  14   0   2       16.62       19.09      4.03 o 
 -15   1   2       14.37       13.84      2.35 o 
 -14   1   2        0.05        0.00      1.42 o 
 -13   1   2        3.39        4.62      1.67 o 
 -12   1   2       75.09       65.63      2.90 o 
 -11   1   2        0.82        1.26      1.15 o 
 -10   1   2      455.84      447.81     10.71 o 
  -9   1   2       16.73       18.36      1.39 o 
  -8   1   2      278.36      294.06      7.23 o 
  -7   1   2       46.79       41.80      3.25 o 
  -6   1   2       42.93       48.40      1.85 o 
  -5   1   2        0.78        0.68      0.53 o 
  -4   1   2       15.71       11.10      0.81 o 
  -3   1   2      786.75      780.09     14.55 o 
  -2   1   2      750.27      729.97     22.74 o 
  -1   1   2     1129.70     1089.64     18.01 o 
   0   1   2     2059.18     2121.91     44.73 o 
   1   1   2      791.17      771.80     14.32 o 
   2   1   2     9502.62     9295.80    153.79 o 
   3   1   2     2346.72     2222.83     40.80 o 
   4   1   2      732.23      736.54     23.87 o 
   5   1   2      567.57      535.39     20.50 o 
   6   1   2      558.39      588.94     10.07 o 
   7   1   2       15.78       16.41      0.66 o 
   8   1   2      117.65      126.37      2.57 o 
   9   1   2        0.11        0.21      0.44 o 
  10   1   2       13.26       13.70      1.21 o 
  11   1   2       43.86       48.29      2.08 o 
  12   1   2        1.38        2.38      0.96 o 
  13   1   2        0.65        1.69      1.67 o 
  14   1   2        0.91        0.73      2.10 o 
 -14   2   2        4.29        3.04      1.21 o 
 -13   2   2        0.17        0.32      0.99 o 
 -12   2   2       20.21       21.99      1.92 o 
 -11   2   2       10.02        9.85      1.70 o 
 -10   2   2        0.25        0.00      1.16 o 
  -9   2   2       17.15       23.24      1.71 o 
  -8   2   2      340.21      337.05      8.32 o 
  -7   2   2        8.36        8.01      1.04 o 
  -6   2   2      105.65       93.04      3.32 o 
  -5   2   2      245.43      243.73      4.98 o 
  -4   2   2      176.81      178.81      3.73 o 
  -3   2   2      189.23      188.86      3.91 o 
  -2   2   2       59.81       67.44      2.02 o 
  -1   2   2        6.69        6.82      0.71 o 
   0   2   2      156.88      161.97      7.18 o 
   1   2   2       48.23       45.23      3.22 o 
   2   2   2       43.17       41.78      1.35 o 
   3   2   2      846.62      827.83     15.56 o 
   4   2   2      377.40      381.73      6.17 o 
   5   2   2       87.73       97.85      2.25 o 
   6   2   2      201.88      204.71      4.05 o 
   7   2   2      252.75      253.38      4.90 o 
   8   2   2       21.34       20.94      1.37 o 
   9   2   2        0.99        0.16      0.82 o 
  10   2   2        0.93        0.80      0.87 o 
  11   2   2       10.89       11.74      1.33 o 
  12   2   2        2.69        2.13      1.11 o 
  13   2   2       14.79       14.49      1.53 o 
  14   2   2        0.10        1.94      2.10 o 
 -13   3   2        0.44        0.00      1.09 o 
 -12   3   2        3.06        4.56      1.24 o 
 -11   3   2        0.12        0.00      0.91 o 
 -10   3   2        4.95        4.16      1.28 o 
  -9   3   2       50.46       49.47      2.52 o 
  -8   3   2        8.22        6.95      1.24 o 
  -7   3   2        4.85        4.28      1.07 o 
  -6   3   2        3.00        1.69      0.82 o 
  -5   3   2        4.01        2.26      0.88 o 
  -4   3   2        8.49        9.74      0.91 o 
  -3   3   2        0.12        0.00      0.51 o 
  -2   3   2       72.97       83.08      2.34 o 
  -1   3   2       15.41       15.15      1.14 o 
   0   3   2      159.07      186.34      4.85 o 
   1   3   2       14.45       16.82      1.03 o 
   2   3   2        9.21        9.57      0.73 o 
   3   3   2      109.78      116.81      2.61 o 
   4   3   2        2.09        1.10      0.47 o 
   5   3   2        0.40        0.00      0.40 o 
   6   3   2       24.68       26.65      2.82 o 
   7   3   2        0.16        0.00      0.86 o 
   8   3   2       14.27       13.52      1.29 o 
   9   3   2        1.80        0.00      0.88 o 
  10   3   2       22.86       19.11      1.59 o 
  11   3   2        5.40        6.93      1.12 o 
  12   3   2        9.76       11.53      1.52 o 
 -11   4   2        0.50        0.00      1.14 o 
 -10   4   2       14.53       14.91      1.64 o 
  -9   4   2        1.75        0.00      2.19 o 
  -8   4   2       25.44       22.21      1.94 o 
  -7   4   2       17.79       21.80      1.85 o 
  -6   4   2       65.93       65.23      2.89 o 
  -5   4   2       43.28       39.06      2.68 o 
  -4   4   2       13.03       14.25      1.01 o 
  -3   4   2        4.74        4.07      0.94 o 
  -2   4   2        0.72        0.11      0.61 o 
  -1   4   2       40.54       46.04      1.77 o 
   0   4   2        0.43        0.04      0.65 o 
   1   4   2        3.67        4.26      0.85 o 
   2   4   2       63.63       62.95      2.24 o 
   3   4   2        2.65        0.68      0.77 o 
   4   4   2       22.39       20.11      1.64 o 
   5   4   2        2.24        0.96      1.24 o 
   6   4   2       12.25        9.59      2.45 o 
   7   4   2       19.14       19.09      2.22 o 
   8   4   2        1.30        0.00      1.17 o 
   9   4   2        3.38        2.93      1.54 o 
  10   4   2        1.85        2.25      1.60 o 
  -7   5   2        0.03        0.00      2.80 o 
  -6   5   2        0.82        0.35      1.67 o 
  -5   5   2        1.32        0.88      1.51 o 
  -4   5   2        2.28        1.93      1.61 o 
  -3   5   2        0.86        0.75      1.42 o 
  -2   5   2       20.53       22.51      1.95 o 
  -1   5   2        7.18        6.85      1.32 o 
   0   5   2       12.04       10.78      1.19 o 
   1   5   2       51.26       60.58      2.54 o 
   2   5   2       52.63       59.93      2.99 o 
   3   5   2       15.87       15.05      2.23 o 
   4   5   2       12.42       12.00      2.10 o 
   5   5   2        1.30        0.00      1.49 o 
   6   5   2        2.98        2.36      1.67 o 
   7   5   2        0.22        0.00      1.54 o 
 -15   1   3        0.51        1.12      1.79 o 
 -14   1   3        0.08        0.00      2.28 o 
 -13   1   3       24.54       24.48      3.76 o 
 -12   1   3       44.46       42.63      2.37 o 
 -11   1   3        3.66        6.59      1.21 o 
 -10   1   3        0.53        2.80      0.95 o 
  -9   1   3      121.29      132.51      3.89 o 
  -8   1   3      139.31      146.76      4.11 o 
  -7   1   3      193.55      240.03      5.96 o 
  -6   1   3       46.04       55.32      2.56 o 
  -5   1   3       50.40       38.49      9.02 o 
  -4   1   3        6.77        4.42      0.40 o 
  -3   1   3       11.58       12.57      0.59 o 
  -2   1   3        0.13        0.00      0.23 o 
  -1   1   3      175.83      167.12      2.93 o 
   0   1   3    14165.91    13310.83    285.69 o 
   1   1   3      565.33      584.36     10.86 o 
   2   1   3      419.45      420.91     10.96 o 
   3   1   3      928.86      958.95     25.13 o 
   4   1   3      242.50      256.55      4.55 o 
   5   1   3      298.62      317.64      6.30 o 
   6   1   3        2.42        2.98      0.45 o 
   7   1   3       64.01       67.50      1.65 o 
   8   1   3        0.34        0.31      0.40 o 
   9   1   3       24.70       21.12      1.44 o 
  10   1   3       91.47       87.20      2.70 o 
  11   1   3        4.92        3.36      0.99 o 
  12   1   3      108.67      114.11      5.85 o 
  13   1   3        5.75        2.36      2.19 o 
  14   1   3        9.82       11.66      2.41 o 
 -14   2   3        1.85        0.00      1.19 o 
 -13   2   3        9.66        8.88      1.52 o 
 -12   2   3        2.11        1.26      1.08 o 
 -11   2   3       16.68       15.78      1.65 o 
 -10   2   3        9.42       10.28      1.42 o 
  -9   2   3       23.12       24.62      1.75 o 
  -8   2   3      107.89       98.20      3.24 o 
  -7   2   3      139.71      136.30      3.94 o 
  -6   2   3      169.24      169.20      4.51 o 
  -5   2   3      164.95      173.45      3.70 o 
  -4   2   3       63.44       63.66      1.62 o 
  -3   2   3       51.86       51.29      1.90 o 
  -2   2   3      399.85      391.09      7.65 o 
  -1   2   3      966.27      907.18     82.79 o 
   0   2   3       78.70       60.94      4.41 o 
   1   2   3      455.98      478.76     10.68 o 
   2   2   3        0.67        0.00      0.33 o 
   3   2   3       57.91       64.48      2.01 o 
   4   2   3      987.08      965.22     18.23 o 
   5   2   3      608.80      592.47     10.35 o 
   6   2   3        0.27        0.17      0.47 o 
   7   2   3        7.21        8.87      0.72 o 
   8   2   3       11.83       12.39      1.21 o 
   9   2   3        3.49        3.67      0.92 o 
  10   2   3        0.29        0.00      0.87 o 
  11   2   3        7.16        7.02      1.20 o 
  12   2   3       15.96       15.33      1.49 o 
  13   2   3       21.96       22.70      1.81 o 
 -13   3   3        1.79        1.80      1.17 o 
 -12   3   3        7.28        7.73      1.52 o 
 -11   3   3        8.09        5.56      1.38 o 
 -10   3   3        1.43        1.81      1.11 o 
  -9   3   3        2.91        1.66      1.08 o 
  -8   3   3      154.92      149.81      4.54 o 
  -7   3   3       16.89       18.62      1.67 o 
  -6   3   3      102.47      103.75      2.72 o 
  -5   3   3      144.75      147.85      3.34 o 
  -4   3   3      126.56      123.30      4.24 o 
  -3   3   3      800.48      863.51     16.54 o 
  -2   3   3      107.16      108.29      2.81 o 
  -1   3   3       82.41       83.72      2.73 o 
   0   3   3      112.99      115.79      2.90 o 
   1   3   3       78.25       80.60      2.58 o 
   2   3   3       49.46       60.32      1.89 o 
   3   3   3        1.95        3.45      0.56 o 
   4   3   3       48.44       45.79      1.55 o 
   5   3   3      118.13      114.87      3.96 o 
   6   3   3        0.00        0.00      0.97 o 
   7   3   3        0.28        0.00      0.81 o 
   8   3   3       15.31       16.63      1.52 o 
   9   3   3       75.90       70.54      2.34 o 
  10   3   3        3.41        2.95      1.09 o 
  11   3   3        0.25        0.65      1.06 o 
  12   3   3        4.39        5.27      1.51 o 
 -11   4   3        1.03        2.80      1.24 o 
 -10   4   3        3.27        2.75      1.22 o 
  -9   4   3       37.32       36.76      2.45 o 
  -8   4   3       14.64       16.79      2.19 o 
  -7   4   3        0.38        0.00      1.17 o 
  -6   4   3        7.41        9.12      1.93 o 
  -5   4   3        0.70        0.56      1.30 o 
  -4   4   3        1.46        1.56      0.89 o 
  -3   4   3       12.78       12.26      1.09 o 
  -2   4   3        7.17        7.76      0.96 o 
  -1   4   3       88.39       97.49      2.88 o 
   0   4   3        3.97        5.25      0.92 o 
   1   4   3       48.90       54.66      2.14 o 
   2   4   3       29.33       27.94      1.55 o 
   3   4   3       88.35       92.44      2.80 o 
   4   4   3       86.03       92.34      3.38 o 
   5   4   3       11.06        6.76      1.54 o 
   6   4   3        1.44        0.53      1.22 o 
   7   4   3        4.94        3.42      1.35 o 
   8   4   3        7.89        4.90      1.61 o 
   9   4   3        2.07        0.23      1.47 o 
  10   4   3        1.54        2.37      1.67 o 
  -7   5   3       25.71       25.48      2.84 o 
  -6   5   3        1.53        1.10      1.60 o 
  -5   5   3        5.03        3.68      2.36 o 
  -4   5   3        1.30        0.09      1.49 o 
  -3   5   3        0.03        0.72      1.20 o 
  -2   5   3       19.86       21.67      1.45 o 
  -1   5   3       18.27       22.09      1.51 o 
   0   5   3       33.23       44.86      2.42 o 
   1   5   3       80.17       85.51      2.95 o 
   2   5   3       61.40       61.97      3.14 o 
   3   5   3        7.04        6.74      1.79 o 
   4   5   3        5.36        3.76      1.73 o 
   5   5   3        0.07        0.90      1.54 o 
   6   5   3        0.31        0.00      1.54 o 
   7   5   3        6.58        8.05      1.92 o 
 -15   0   4        0.58        1.75      2.10 o 
 -14   0   4        3.69        3.85      2.45 o 
 -13   0   4       15.89       23.11      3.50 o 
 -12   0   4       31.75       26.79      3.50 o 
 -11   0   4       31.57       30.99      3.50 o 
 -10   0   4        2.29        3.06      1.75 o 
  -9   0   4       23.72       23.81      2.28 o 
  -8   0   4      248.41      264.03      7.77 o 
  -7   0   4       16.37       17.35      1.26 o 
  -6   0   4     1875.40     1983.48     57.70 o 
  -5   0   4      741.63      751.31     19.98 o 
  -4   0   4       96.79       84.21      2.78 o 
  -3   0   4      160.49      136.78      4.08 o 
  -2   0   4      388.43      333.66      8.97 o 
  -1   0   4     4168.41     4073.07    105.77 o 
   1   0   4     1094.82     1054.60     22.57 o 
   2   0   4     6288.54     5965.32    126.95 o 
   3   0   4      227.53      230.92      5.32 o 
   4   0   4        2.85        2.63      0.87 o 
   5   0   4      341.56      351.13      9.96 o 
   6   0   4      770.84      754.55     42.67 o 
   7   0   4        1.65        1.98      0.98 o 
   8   0   4      172.97      194.63      4.95 o 
   9   0   4      109.84      116.60      3.42 o 
  10   0   4      193.05      197.82     11.12 o 
  11   0   4       62.68       58.13      2.98 o 
  12   0   4      101.80       97.01      6.83 o 
  13   0   4        3.11        2.45      2.63 o 
  14   0   4       21.88       19.96      4.03 o 
 -15   1   4       12.41       18.05      2.66 o 
 -14   1   4       19.80       16.77      2.41 o 
 -13   1   4        1.00        0.00      1.42 o 
 -12   1   4      218.37      208.83      5.88 o 
 -11   1   4        0.08        1.50      0.92 o 
 -10   1   4        1.42        1.99      1.30 o 
  -9   1   4       93.94       99.11      3.19 o 
  -8   1   4       44.29       52.29      2.08 o 
  -7   1   4      222.24      232.35      5.79 o 
  -6   1   4       38.50       36.61      1.58 o 
  -5   1   4       69.33       75.27      2.63 o 
  -4   1   4      399.70      379.50      7.34 o 
  -3   1   4      934.17      862.67     28.16 o 
  -2   1   4       19.36       14.97      1.16 o 
  -1   1   4     1481.57     1413.05     23.33 o 
   0   1   4     7799.79     7729.82    162.84 o 
   1   1   4      134.80      140.12      3.46 o 
   2   1   4      295.04       87.67    120.04 o 
   3   1   4      601.17      565.88     39.00 o 
   4   1   4     1425.53     1483.72     22.54 o 
   5   1   4        4.13        5.61      0.43 o 
   6   1   4        8.92        9.14      0.79 o 
   7   1   4       10.07       10.11      0.80 o 
   8   1   4       10.00       12.08      0.95 o 
   9   1   4       12.75       14.58      0.97 o 
  10   1   4       22.53       21.07      1.42 o 
  11   1   4        3.82        2.89      0.99 o 
  12   1   4       50.65       56.23      2.83 o 
  13   1   4        0.61        1.80      2.19 o 
  14   1   4        4.52        4.66      2.10 o 
 -14   2   4        0.27        0.85      1.19 o 
 -13   2   4        0.62        1.28      1.19 o 
 -12   2   4        4.42        2.79      1.24 o 
 -11   2   4        6.90        8.48      1.34 o 
 -10   2   4      330.47      301.12      7.78 o 
  -9   2   4       15.13       12.54      1.38 o 
  -8   2   4       45.84       42.78      2.05 o 
  -7   2   4       48.68       46.37      2.05 o 
  -6   2   4       43.08       42.63      1.92 o 
  -5   2   4      114.37      132.88      2.97 o 
  -4   2   4       21.79       22.35      0.82 o 
  -3   2   4        4.59        3.71      0.66 o 
  -2   2   4        2.58        2.80      0.37 o 
  -1   2   4      230.59      260.47      5.22 o 
   0   2   4       19.99       15.34      0.97 o 
   1   2   4      402.00      398.79      6.94 o 
   2   2   4     1548.86     1595.13     26.52 o 
   3   2   4      489.29      473.06      9.26 o 
   4   2   4       11.83        8.76      1.39 o 
   5   2   4      994.10      996.04     19.12 o 
   6   2   4        0.98        0.47      0.51 o 
   7   2   4        6.41        8.66      1.01 o 
   8   2   4       31.33       29.71      1.58 o 
   9   2   4        0.71        0.00      0.81 o 
  10   2   4       13.07       12.74      1.30 o 
  11   2   4        4.41        3.52      1.07 o 
  12   2   4        7.12        4.64      1.14 o 
  13   2   4        0.27        0.81      1.17 o 
 -13   3   4        0.47        0.60      1.80 o 
 -12   3   4        2.55        0.93      1.24 o 
 -11   3   4        0.44        0.53      1.45 o 
 -10   3   4        0.28        0.00      1.11 o 
  -9   3   4       21.50       20.20      2.30 o 
  -8   3   4       18.92       17.55      1.65 o 
  -7   3   4       34.47       34.54      2.01 o 
  -6   3   4        7.31        7.31      0.82 o 
  -5   3   4        8.08        7.32      0.69 o 
  -4   3   4       30.01       30.24      1.85 o 
  -3   3   4       82.51       89.05      2.45 o 
  -2   3   4       14.82       19.07      1.13 o 
  -1   3   4        6.16        4.88      0.87 o 
   0   3   4       64.55       66.61      1.66 o 
   1   3   4        7.08        6.56      0.70 o 
   2   3   4       30.77       27.42      1.22 o 
   3   3   4      180.95      185.91      4.16 o 
   4   3   4        0.09        0.39      0.47 o 
   5   3   4       20.69       18.79      2.33 o 
   6   3   4       12.28       10.16      1.18 o 
   7   3   4       56.42       64.84      2.91 o 
   8   3   4        6.70        3.90      1.20 o 
   9   3   4        0.28        0.11      0.98 o 
  10   3   4        7.67        6.94      1.42 o 
  11   3   4        0.04        0.00      1.20 o 
  12   3   4        0.79        0.67      1.36 o 
 -11   4   4        4.66        4.54      1.92 o 
 -10   4   4        7.03        6.04      1.86 o 
  -9   4   4       49.10       47.57      3.36 o 
  -8   4   4       25.22       25.08      2.54 o 
  -7   4   4       19.37       20.45      2.27 o 
  -6   4   4       45.19       50.11      3.22 o 
  -5   4   4       82.75       84.29      4.09 o 
  -4   4   4       12.35       14.35      1.11 o 
  -3   4   4        2.13        1.11      0.78 o 
  -2   4   4       26.84       29.45      1.59 o 
  -1   4   4       28.60       28.03      1.61 o 
   0   4   4       12.33       12.86      1.38 o 
   1   4   4       40.73       47.11      3.38 o 
   2   4   4       32.22       36.82      1.81 o 
   3   4   4      130.06      130.48      4.17 o 
   4   4   4       34.36       30.57      3.00 o 
   5   4   4       49.37       42.97      2.85 o 
   6   4   4       17.27       14.60      1.92 o 
   7   4   4        0.15        0.00      1.14 o 
   8   4   4        0.01        0.00      1.36 o 
   9   4   4        0.00        1.25      1.66 o 
  10   4   4        0.45        0.06      1.54 o 
  -7   5   4        5.31        6.74      1.98 o 
  -6   5   4        1.36        0.13      1.54 o 
  -5   5   4        0.00        0.30      1.28 o 
  -4   5   4        1.55        0.00      1.27 o 
  -3   5   4       17.83       18.44      1.60 o 
  -2   5   4       42.68       43.27      2.31 o 
  -1   5   4       12.57       13.22      1.31 o 
   0   5   4       32.27       33.88      1.79 o 
   1   5   4        5.47        7.29      1.64 o 
   2   5   4        0.31        0.37      1.10 o 
   3   5   4        0.58        1.36      1.54 o 
   4   5   4        1.19        0.11      2.54 o 
   5   5   4        0.60        0.00      1.42 o 
   6   5   4        0.33        0.00      2.54 o 
 -15   1   5        7.65        8.48      2.16 o 
 -14   1   5        0.72        0.70      1.47 o 
 -13   1   5        4.28        3.68      1.61 o 
 -12   1   5       11.44       11.97      1.44 o 
 -11   1   5        6.08        8.36      1.23 o 
 -10   1   5        0.05        0.00      0.80 o 
  -9   1   5       34.50       26.49      8.08 o 
  -8   1   5      313.71      320.05      6.50 o 
  -7   1   5      112.66      118.19      2.76 o 
  -6   1   5       61.76       64.39      1.75 o 
  -5   1   5      490.13      523.22     19.26 o 
  -4   1   5      318.27      325.84      7.31 o 
  -3   1   5       50.03       55.85      2.14 o 
  -2   1   5        0.38        0.74      0.70 o 
  -1   1   5        1.06        0.47      0.28 o 
   0   1   5      423.45      415.32      9.00 o 
   1   1   5      450.82      415.17     15.48 o 
   2   1   5      588.73      122.05    160.33 o 
   3   1   5      776.35      776.96     20.22 o 
   4   1   5     1090.51     1112.37     22.01 o 
   5   1   5       18.37       12.77      0.77 o 
   6   1   5       22.98       22.84      1.00 o 
   7   1   5      105.24      109.56      2.51 o 
   8   1   5        0.46        0.00      0.55 o 
   9   1   5       12.44       14.86      1.26 o 
  10   1   5        7.77       10.34      1.14 o 
  11   1   5       21.45       25.88      1.65 o 
  12   1   5       24.86       24.43      2.66 o 
  13   1   5        1.73        3.16      1.84 o 
 -14   2   5        1.37        2.29      1.34 o 
 -13   2   5       26.26       30.74      3.11 o 
 -12   2   5        2.33        2.93      1.19 o 
 -11   2   5        0.86        3.85      1.24 o 
 -10   2   5      315.94      305.99      7.92 o 
  -9   2   5        4.20        3.02      1.00 o 
  -8   2   5        7.02        6.85      1.11 o 
  -7   2   5       42.84       38.43      1.81 o 
  -6   2   5       21.22       20.59      0.91 o 
  -5   2   5        1.34        0.72      0.42 o 
  -4   2   5      102.56       98.30      2.10 o 
  -3   2   5      328.44      354.92      6.99 o 
  -2   2   5       39.16       51.18      1.17 o 
  -1   2   5      892.44      945.44     28.47 o 
   0   2   5      124.50      119.45      3.23 o 
   1   2   5      583.08      596.95     13.23 o 
   2   2   5     2939.50     2991.84     54.99 o 
   3   2   5      612.33      614.78     11.80 o 
   4   2   5        3.92        4.24      0.94 o 
   5   2   5      458.02      451.53      7.91 o 
   6   2   5      237.42      242.90      5.24 o 
   7   2   5       11.90       17.21      1.00 o 
   8   2   5       10.54       12.09      1.15 o 
   9   2   5        6.65        5.80      1.03 o 
  10   2   5        0.01        0.58      0.89 o 
  11   2   5        6.40        4.84      1.12 o 
  12   2   5        0.08        1.79      1.13 o 
  13   2   5        5.55        5.79      1.60 o 
 -13   3   5        0.24        0.66      1.31 o 
 -12   3   5        0.02        0.00      1.14 o 
 -11   3   5       13.89       12.69      1.71 o 
 -10   3   5       16.12       15.43      1.71 o 
  -9   3   5       26.00       30.91      2.12 o 
  -8   3   5       98.67       96.67      3.63 o 
  -7   3   5      152.55      151.95      4.54 o 
  -6   3   5      100.32       95.69      2.64 o 
  -5   3   5      349.68      360.71      8.77 o 
  -4   3   5       21.13       22.73      1.24 o 
  -3   3   5      153.79      154.30      3.65 o 
  -2   3   5       19.57       21.18      1.24 o 
  -1   3   5       10.40       14.46      0.76 o 
   0   3   5       62.80       58.01      2.28 o 
   1   3   5       28.18       27.68      1.65 o 
   2   3   5        1.18        1.90      0.47 o 
   3   3   5       16.30       15.38      1.65 o 
   4   3   5       43.12       43.77      2.56 o 
   5   3   5      106.48       99.17      2.72 o 
   6   3   5       80.60       79.18      2.87 o 
   7   3   5      476.56      437.78     13.13 o 
   8   3   5        1.14        3.19      1.42 o 
   9   3   5       15.35       11.86      1.92 o 
  10   3   5        4.98        3.81      1.54 o 
  11   3   5        0.02        0.00      1.24 o 
 -11   4   5        2.28        0.53      1.73 o 
 -10   4   5       13.28       13.79      2.22 o 
  -9   4   5        4.04        0.88      1.49 o 
  -8   4   5       12.86       13.73      2.09 o 
  -7   4   5       14.56       12.44      1.98 o 
  -6   4   5        2.51        1.80      1.40 o 
  -5   4   5        0.41        0.00      1.64 o 
  -4   4   5        1.96        2.80      0.76 o 
  -3   4   5       51.70       51.02      2.07 o 
  -2   4   5        3.15        2.85      0.83 o 
  -1   4   5       41.69       42.98      1.92 o 
   0   4   5       61.87       66.79      2.36 o 
   1   4   5      172.63      191.86      5.42 o 
   2   4   5      124.39      133.45      4.27 o 
   3   4   5       90.12       95.23      3.46 o 
   4   4   5        0.01        0.00      0.76 o 
   5   4   5        1.25        0.00      1.84 o 
   6   4   5        3.74        1.43      1.30 o 
   7   4   5        0.07        0.00      1.24 o 
   8   4   5        4.51        5.69      1.73 o 
   9   4   5        6.42        3.10      1.60 o 
  -7   5   5        2.53        0.70      1.73 o 
  -6   5   5        0.02        0.09      1.61 o 
  -5   5   5        9.86       12.97      2.29 o 
  -4   5   5        0.22        0.00      1.42 o 
  -3   5   5        0.04        0.00      1.10 o 
  -2   5   5       32.05       35.29      1.81 o 
  -1   5   5       41.57       44.97      1.98 o 
   0   5   5       10.35       11.75      1.24 o 
   1   5   5        8.27        6.98      1.69 o 
   2   5   5        1.09        1.69      0.99 o 
   3   5   5        1.07        1.47      1.24 o 
   4   5   5       24.12       20.96      3.41 o 
   5   5   5        3.90        4.96      1.79 o 
   6   5   5        0.33        0.15      1.54 o 
 -15   0   6       31.11       29.42      4.20 o 
 -14   0   6       11.65       11.56      2.98 o 
 -13   0   6       14.98       10.16      2.80 o 
 -12   0   6       93.17       89.13      5.95 o 
 -11   0   6      116.25      130.10      7.18 o 
 -10   0   6       25.20       22.21      1.68 o 
  -9   0   6      157.83      171.84      5.53 o 
  -8   0   6      486.65      528.59     14.65 o 
  -7   0   6      779.72      874.73     23.51 o 
  -6   0   6     2232.02     2468.71     64.55 o 
  -5   0   6      123.37      147.28      5.87 o 
  -3   0   6     1505.91     1509.45     39.54 o 
  -2   0   6      123.81      106.50      3.34 o 
  -1   0   6     1086.29     1060.62     38.87 o 
   2   0   6       45.95       45.83      2.45 o 
   3   0   6      110.77      113.06      3.57 o 
   4   0   6      676.82      677.70     18.31 o 
   5   0   6      418.62      429.19     11.99 o 
   6   0   6      990.76     1029.93     22.49 o 
   7   0   6      154.28      148.15      3.95 o 
   8   0   6       12.08       13.83      1.07 o 
   9   0   6        0.03        0.00      0.68 o 
  10   0   6       52.83       50.79      2.72 o 
  11   0   6        0.11        2.55      1.11 o 
  12   0   6       11.54       11.38      3.33 o 
  13   0   6        0.97        2.80      2.98 o 
 -15   1   6        0.82        1.86      1.60 o 
 -14   1   6        1.70        4.07      1.67 o 
 -13   1   6        7.39        8.61      1.86 o 
 -12   1   6        1.94        1.83      1.67 o 
 -11   1   6       10.57        8.99      1.23 o 
 -10   1   6       38.27       36.45      1.92 o 
  -9   1   6       10.29        6.59      3.56 o 
  -8   1   6        3.51        3.10      1.03 o 
  -7   1   6       36.32       44.36      2.29 o 
  -6   1   6       41.88       36.64      1.97 o 
  -5   1   6      254.19      206.09     60.15 o 
  -4   1   6      138.97      148.87      7.45 o 
  -3   1   6        4.07        4.15      0.46 o 
  -2   1   6      389.82      381.65      6.19 o 
  -1   1   6     1528.93     1597.66     34.14 o 
   0   1   6      512.92      459.96     12.26 o 
   1   1   6     1236.85     1246.99     23.11 o 
   2   1   6        0.18        0.31      0.39 o 
   3   1   6       46.55       42.75      1.37 o 
   4   1   6      525.19      530.94     10.23 o 
   5   1   6      185.08      187.53      3.70 o 
   6   1   6       26.22       29.93      1.33 o 
   7   1   6        2.44        2.33      0.61 o 
   8   1   6        0.66        1.24      0.60 o 
   9   1   6       26.26       28.04      1.32 o 
  10   1   6       60.44       68.11      2.47 o 
  11   1   6        0.00        0.00      1.01 o 
  12   1   6        9.40        6.07      1.40 o 
  13   1   6        0.31        0.00      1.79 o 
 -14   2   6        2.32        2.62      1.28 o 
 -13   2   6        0.28        1.66      1.26 o 
 -12   2   6       57.66       53.56      2.73 o 
 -11   2   6       16.17       14.40      1.58 o 
 -10   2   6       91.53       86.92      3.48 o 
  -9   2   6       14.75       15.05      1.47 o 
  -8   2   6       98.42       98.56      3.23 o 
  -7   2   6        0.05        0.00      0.69 o 
  -6   2   6       40.55       46.95      1.48 o 
  -5   2   6      117.34       91.45     13.94 o 
  -4   2   6        4.56        5.10      0.50 o 
  -3   2   6      852.44      940.67     17.78 o 
  -2   2   6      171.87      169.86      2.93 o 
  -1   2   6      180.68      198.85      4.88 o 
   0   2   6       96.16      108.65      3.57 o 
   1   2   6      240.45      235.88      7.14 o 
   2   2   6      280.99      260.93      7.53 o 
   3   2   6        0.53        0.33      0.46 o 
   4   2   6      147.96      153.50      4.05 o 
   5   2   6      117.13      113.37      5.49 o 
   6   2   6       22.41       19.56      1.21 o 
   7   2   6       24.22       22.03      1.16 o 
   8   2   6        2.15        2.46      0.85 o 
   9   2   6       37.66       35.84      1.91 o 
  10   2   6        2.00        2.46      1.02 o 
  11   2   6       18.82       18.02      1.62 o 
  12   2   6        6.57        7.24      1.57 o 
 -13   3   6        7.18        8.05      1.68 o 
 -12   3   6        3.54        4.17      1.45 o 
 -11   3   6        2.53        2.48      1.28 o 
 -10   3   6        2.66        0.94      1.20 o 
  -9   3   6       11.48       14.50      1.85 o 
  -8   3   6       57.06       58.26      2.65 o 
  -7   3   6        0.00        0.41      0.90 o 
  -6   3   6        1.63        0.94      1.50 o 
  -5   3   6       19.09       20.41      1.03 o 
  -4   3   6        0.20        0.00      0.51 o 
  -3   3   6        2.04        1.24      0.60 o 
  -2   3   6       37.95       40.63      1.63 o 
  -1   3   6       22.00       21.47      1.36 o 
   0   3   6        1.15        0.47      0.67 o 
   1   3   6       36.39       32.67      1.77 o 
   2   3   6       16.51       13.95      1.27 o 
   3   3   6       29.59       29.47      3.06 o 
   4   3   6       61.99       55.64      2.39 o 
   5   3   6       32.66       34.62      2.13 o 
   6   3   6        0.65        0.62      0.85 o 
   7   3   6       10.78        9.27      1.72 o 
   8   3   6       14.72       12.46      2.01 o 
   9   3   6        1.39        3.32      1.42 o 
  10   3   6        2.30        0.06      2.19 o 
  11   3   6        2.31        1.08      3.76 o 
 -11   4   6       16.22       15.23      2.35 o 
 -10   4   6       14.08       16.60      2.80 o 
  -9   4   6        0.91        0.01      1.54 o 
  -8   4   6        1.87        0.14      1.49 o 
  -7   4   6        2.71        1.48      1.54 o 
  -6   4   6        8.03        5.86      1.67 o 
  -5   4   6        5.77        5.06      1.44 o 
  -4   4   6       10.24       10.16      1.06 o 
  -3   4   6      140.92      148.01      3.75 o 
  -2   4   6        4.88        6.06      0.97 o 
  -1   4   6        0.01        0.00      0.87 o 
   0   4   6       11.07       11.14      1.35 o 
   1   4   6      232.98      237.26      6.38 o 
   2   4   6       35.05       34.49      2.16 o 
   3   4   6       29.88       29.03      1.98 o 
   4   4   6        8.31        6.62      1.24 o 
   5   4   6        0.14        0.11      1.49 o 
   6   4   6        5.54        6.20      1.61 o 
   7   4   6        7.29        9.11      1.77 o 
   8   4   6        9.01       11.29      1.89 o 
   9   4   6       35.43       28.73      2.84 o 
  -7   5   6        0.90        0.27      1.67 o 
  -6   5   6        3.63        5.60      1.98 o 
  -5   5   6       11.58        8.75      2.16 o 
  -4   5   6       44.95       48.43      3.51 o 
  -3   5   6        3.17        3.36      1.66 o 
  -2   5   6        8.07        7.78      1.28 o 
  -1   5   6        1.59        2.79      1.06 o 
   0   5   6        0.06        0.00      0.92 o 
   1   5   6       28.55       31.60      3.49 o 
   2   5   6        4.89        5.19      1.31 o 
   3   5   6        3.71        0.77      2.36 o 
   4   5   6       21.43       16.60      3.33 o 
   5   5   6        4.61        7.30      2.01 o 
 -15   1   7        1.86        1.82      1.75 o 
 -14   1   7        0.86        1.21      1.58 o 
 -13   1   7       97.70       95.86      5.95 o 
 -12   1   7       32.14       34.71      2.16 o 
 -11   1   7        0.03        0.00      0.82 o 
 -10   1   7       29.33       30.36      1.81 o 
  -9   1   7       16.48        9.85      5.68 o 
  -8   1   7       27.28       23.61      1.79 o 
  -7   1   7       30.48       22.90      1.10 o 
  -6   1   7       99.22      109.07      2.63 o 
  -5   1   7      220.66      240.86      4.98 o 
  -4   1   7      780.12      839.23     15.85 o 
  -3   1   7       26.21       30.87      1.13 o 
  -2   1   7        3.29        4.84      0.45 o 
  -1   1   7      623.67      649.95     24.00 o 
   0   1   7      681.92      712.39     15.40 o 
   1   1   7      103.58       91.69      2.14 o 
   2   1   7       90.61       92.16      3.16 o 
   3   1   7       67.21       63.62      1.75 o 
   4   1   7      113.51      121.59      2.84 o 
   5   1   7       61.74       59.90      1.66 o 
   6   1   7       37.97       33.42      1.75 o 
   7   1   7       27.87       34.10      1.58 o 
   8   1   7      100.18      101.72      2.54 o 
   9   1   7       47.02       49.82      1.75 o 
  10   1   7       26.49       31.04      1.78 o 
  11   1   7        0.02        0.00      1.09 o 
  12   1   7       10.98       11.32      1.66 o 
  13   1   7        0.02        1.45      2.04 o 
 -14   2   7        2.88        2.94      1.39 o 
 -13   2   7        2.72        1.36      1.24 o 
 -12   2   7        4.22        3.32      1.23 o 
 -11   2   7       19.76       22.01      1.82 o 
 -10   2   7       45.15       44.32      2.32 o 
  -9   2   7       50.35       47.91      2.29 o 
  -8   2   7        9.29        8.96      1.20 o 
  -7   2   7       23.94       21.66      1.49 o 
  -6   2   7       11.33       10.66      0.74 o 
  -5   2   7       15.92       16.22      1.72 o 
  -4   2   7       85.56       72.91      1.74 o 
  -3   2   7      522.92      532.15     10.26 o 
  -2   2   7       15.33       14.48      0.58 o 
  -1   2   7      351.31      385.01      8.78 o 
   0   2   7      441.15      474.72     10.71 o 
   1   2   7      143.05      128.75      3.57 o 
   2   2   7       47.78       34.45      7.18 o 
   3   2   7       25.55       25.27      1.17 o 
   4   2   7        5.37        4.88      1.79 o 
   5   2   7       90.82      101.48      3.66 o 
   6   2   7        8.83        5.94      0.78 o 
   7   2   7        4.47        4.62      0.82 o 
   8   2   7        0.65        0.69      0.91 o 
   9   2   7       62.52       61.85      2.44 o 
  10   2   7        0.03        0.01      0.99 o 
  11   2   7       10.47       13.05      1.42 o 
  12   2   7       25.80       27.69      4.62 o 
 -13   3   7        7.28        8.75      1.75 o 
 -12   3   7        7.83        7.01      1.58 o 
 -11   3   7        0.81        0.00      1.18 o 
 -10   3   7      126.83      131.56      4.38 o 
  -9   3   7      237.92      217.60      6.19 o 
  -8   3   7      245.03      254.27      6.82 o 
  -7   3   7       92.80       94.99      3.34 o 
  -6   3   7       25.03       24.85      1.70 o 
  -5   3   7       32.23       30.35      1.64 o 
  -4   3   7       26.13       32.33      1.30 o 
  -3   3   7       25.83       22.07      1.26 o 
  -2   3   7       81.52       80.59      2.55 o 
  -1   3   7       21.88       23.83      1.43 o 
   0   3   7        0.56        0.00      0.59 o 
   1   3   7       96.82      104.04      4.37 o 
   2   3   7       35.35       40.91      2.33 o 
   3   3   7     1063.17      931.70     62.25 o 
   4   3   7       52.48       48.74      3.00 o 
   5   3   7      442.22      406.32     13.06 o 
   6   3   7      120.13      108.97      3.54 o 
   7   3   7        1.37        0.48      1.22 o 
   8   3   7       27.70       31.80      4.55 o 
   9   3   7       62.68       62.77      3.85 o 
  10   3   7        0.60        0.00      1.36 o 
  11   3   7        0.16        0.00      2.01 o 
 -11   4   7       14.42       14.75      2.41 o 
 -10   4   7        3.38        1.23      1.75 o 
  -9   4   7        0.16        0.04      1.47 o 
  -8   4   7        0.24        0.00      1.54 o 
  -7   4   7        1.29        0.13      1.42 o 
  -6   4   7       27.94       30.60      3.68 o 
  -5   4   7       14.97       14.99      1.46 o 
  -4   4   7       32.70       32.17      1.77 o 
  -3   4   7       42.41       45.31      2.00 o 
  -2   4   7       26.98       29.78      1.63 o 
  -1   4   7       30.19       32.43      1.92 o 
   0   4   7       40.43       45.05      2.38 o 
   1   4   7      105.76      107.31      3.66 o 
   2   4   7        4.82        4.82      1.14 o 
   3   4   7       31.94       33.52      3.61 o 
   4   4   7       16.62       15.14      1.58 o 
   5   4   7        1.25        0.00      1.11 o 
   6   4   7        1.92        1.71      1.30 o 
   7   4   7       35.94       33.00      4.11 o 
   8   4   7        3.38        2.33      1.54 o 
  -7   5   7        0.83        0.70      1.73 o 
  -6   5   7        0.05        0.00      1.61 o 
  -5   5   7        4.26        4.60      1.89 o 
  -4   5   7       32.33       31.70      3.59 o 
  -3   5   7        1.52        0.96      1.24 o 
  -2   5   7        3.72        2.86      1.08 o 
  -1   5   7       23.51       21.61      1.69 o 
   0   5   7        0.03        0.00      1.04 o 
   1   5   7        1.31        0.53      1.11 o 
   2   5   7        4.68        2.17      1.20 o 
   3   5   7        0.20        1.65      1.54 o 
   4   5   7        0.58        0.26      1.49 o 
 -15   0   8        0.77        5.43      2.63 o 
 -14   0   8        6.78        7.53      2.80 o 
 -13   0   8        5.06        5.08      2.45 o 
 -12   0   8        1.83        3.68      2.10 o 
 -11   0   8      205.59      187.01      9.46 o 
 -10   0   8       35.30       34.06      2.27 o 
  -9   0   8        0.69        3.34      1.58 o 
  -8   0   8       48.91       63.04      2.77 o 
  -7   0   8       24.54       24.26      1.67 o 
  -6   0   8      102.39      107.68      3.71 o 
  -5   0   8      195.28      205.05      6.12 o 
  -4   0   8       35.32       25.53      1.61 o 
  -3   0   8      510.47      266.16     11.03 o 
  -2   0   8       19.93       24.51      1.93 o 
  -1   0   8       62.45       73.54      3.68 o 
   0   0   8      542.08      365.80     14.01 o 
   1   0   8      732.26      852.24     31.52 o 
   2   0   8      665.75      586.05     15.72 o 
   3   0   8       21.39       19.40      1.30 o 
   4   0   8       73.21       85.12      3.06 o 
   5   0   8      409.80      422.89      9.69 o 
   6   0   8      177.33      182.87      4.69 o 
   7   0   8        5.33        4.63      0.79 o 
   8   0   8        0.00        1.40      0.69 o 
   9   0   8       16.83       16.03      1.64 o 
  10   0   8        3.70        5.58      1.35 o 
  11   0   8        7.53        8.41      1.51 o 
  12   0   8        0.07        0.70      2.45 o 
 -15   1   8        2.67        3.24      1.72 o 
 -14   1   8        0.38        2.87      1.51 o 
 -13   1   8       16.47       14.49      2.09 o 
 -12   1   8        4.21        2.15      1.08 o 
 -11   1   8       26.42       25.77      1.81 o 
 -10   1   8        7.78        6.89      1.13 o 
  -9   1   8      104.57      104.58      4.98 o 
  -8   1   8      106.79      118.93      3.31 o 
  -7   1   8       70.87       71.98      2.06 o 
  -6   1   8      638.68      681.56     13.14 o 
  -5   1   8        5.68        5.31      0.63 o 
  -4   1   8        7.21        9.45      0.98 o 
  -3   1   8       90.22       86.48      2.15 o 
  -2   1   8       35.43       43.94      1.37 o 
  -1   1   8     1096.24     1158.32     24.90 o 
   0   1   8        8.22        6.19      0.56 o 
   1   1   8      160.88      185.34      4.55 o 
   2   1   8       71.24       79.39      2.98 o 
   3   1   8       20.56       20.49      1.18 o 
   4   1   8       29.99       33.45      1.31 o 
   5   1   8      124.44      120.28      2.95 o 
   6   1   8        0.70        0.63      0.55 o 
   7   1   8        0.40        0.99      0.61 o 
   8   1   8        0.58        0.61      0.62 o 
   9   1   8       15.88       16.70      1.14 o 
  10   1   8        2.34        1.49      1.14 o 
  11   1   8       69.94       72.60      3.17 o 
  12   1   8        3.69        2.96      1.33 o 
 -14   2   8       14.22       12.53      1.78 o 
 -13   2   8        0.38        0.13      1.10 o 
 -12   2   8       20.96       16.25      1.71 o 
 -11   2   8        0.07        0.78      1.08 o 
 -10   2   8       18.26       20.30      1.71 o 
  -9   2   8        3.92        1.77      1.02 o 
  -8   2   8        5.11        5.37      1.10 o 
  -7   2   8      158.67      145.36      6.85 o 
  -6   2   8        5.35        6.33      0.83 o 
  -5   2   8      151.19      159.90      5.05 o 
  -4   2   8       16.72       15.96      0.80 o 
  -3   2   8       79.91       71.30      1.61 o 
  -2   2   8      300.54      340.28      6.91 o 
  -1   2   8        6.51        4.28      0.72 o 
   0   2   8     1258.57     1235.86     26.73 o 
   1   2   8       34.48       32.19      2.71 o 
   2   2   8        3.52        5.04      1.02 o 
   3   2   8        0.17        0.00      0.53 o 
   4   2   8        3.66        2.54      1.52 o 
   5   2   8      121.48      127.37      3.36 o 
   6   2   8        0.59        0.38      0.77 o 
   7   2   8      194.43      186.63      4.84 o 
   8   2   8       34.22       39.67      2.18 o 
   9   2   8       21.38       19.15      1.68 o 
  10   2   8        0.26        2.22      1.25 o 
  11   2   8        4.85        2.09      1.32 o 
 -13   3   8        0.08        1.20      1.35 o 
 -12   3   8        8.47       11.85      1.71 o 
 -11   3   8        0.68        1.38      1.27 o 
 -10   3   8        6.56        5.66      1.55 o 
  -9   3   8       74.14       82.10      3.30 o 
  -8   3   8        0.00        0.71      1.02 o 
  -7   3   8       31.66       27.13      1.94 o 
  -6   3   8        0.15        0.00      1.17 o 
  -5   3   8        1.96        2.13      0.60 o 
  -4   3   8       14.60       15.65      1.07 o 
  -3   3   8        4.52        5.62      0.80 o 
  -2   3   8        7.01        7.17      1.31 o 
  -1   3   8       36.76       36.85      1.81 o 
   0   3   8       26.59       26.38      1.60 o 
   1   3   8        6.29        3.57      0.93 o 
   2   3   8       73.82       77.70      2.88 o 
   3   3   8      217.57      215.74      6.27 o 
   4   3   8        1.54        1.75      0.91 o 
   5   3   8       35.77       35.95      4.28 o 
   6   3   8        2.97        5.28      1.11 o 
   7   3   8       11.45       12.64      1.84 o 
   8   3   8        0.08        1.05      1.40 o 
   9   3   8        4.55        1.31      1.49 o 
  10   3   8        0.06        0.00      1.35 o 
 -10   4   8        3.30        3.94      1.86 o 
  -9   4   8        7.22        9.50      4.11 o 
  -8   4   8        7.67        9.21      2.16 o 
  -7   4   8       32.59       31.60      2.91 o 
  -6   4   8        0.36        0.00      0.99 o 
  -5   4   8       72.15       72.00      2.98 o 
  -4   4   8        9.39       11.09      1.09 o 
  -3   4   8       19.23       20.05      1.41 o 
  -2   4   8       59.56       62.20      2.48 o 
  -1   4   8        6.70        8.19      1.37 o 
   0   4   8       62.81       59.93      4.18 o 
   1   4   8       12.26       14.26      1.51 o 
   2   4   8        5.17        4.70      1.10 o 
   3   4   8        0.10        0.00      0.85 o 
   4   4   8        0.40        0.28      0.94 o 
   5   4   8       28.03       21.28      2.19 o 
   6   4   8        0.94        0.00      1.13 o 
   7   4   8       78.85       67.34      5.08 o 
   8   4   8       11.20        7.63      2.54 o 
  -6   5   8       25.76       23.28      2.84 o 
  -5   5   8        6.20        6.77      2.16 o 
  -4   5   8        5.12        6.18      1.58 o 
  -3   5   8        1.51        0.30      1.42 o 
  -2   5   8       16.74       18.25      1.56 o 
  -1   5   8       38.69       41.35      2.22 o 
   0   5   8       10.04       11.11      2.45 o 
   1   5   8        2.40        2.07      1.20 o 
   2   5   8       12.85       12.23      1.58 o 
   3   5   8        0.58        0.00      1.30 o 
   4   5   8        0.02        0.00      2.28 o 
 -15   1   9        9.68        9.09      2.63 o 
 -14   1   9        1.34        2.01      1.61 o 
 -13   1   9        1.78        1.58      1.49 o 
 -12   1   9        0.27        0.51      1.03 o 
 -11   1   9       16.59       15.37      1.60 o 
 -10   1   9       17.34       18.08      1.51 o 
  -9   1   9        7.49        5.74      1.04 o 
  -8   1   9       11.36        8.89      0.87 o 
  -7   1   9       97.82      113.73      2.85 o 
  -6   1   9      249.61      290.37      6.05 o 
  -5   1   9       24.04       19.63      1.04 o 
  -4   1   9        0.06        0.00      0.41 o 
  -3   1   9      801.27      866.92     16.45 o 
  -2   1   9      106.78      136.10      3.79 o 
  -1   1   9      567.61      552.11     20.84 o 
   0   1   9      339.05      326.26      7.47 o 
   1   1   9       45.11       61.71      2.62 o 
   2   1   9        0.01        0.09      0.48 o 
   3   1   9       22.97       19.28      1.18 o 
   4   1   9       12.38       11.01      0.94 o 
   5   1   9        8.88        9.16      0.84 o 
   6   1   9      164.63      172.84      4.00 o 
   7   1   9        1.93        2.92      0.77 o 
   8   1   9        0.37        0.00      0.63 o 
   9   1   9       29.42       27.55      1.45 o 
  10   1   9       14.03       12.67      1.35 o 
  11   1   9        1.79        0.00      1.45 o 
  12   1   9       17.28       16.73      1.87 o 
 -14   2   9        3.90        6.85      2.04 o 
 -13   2   9        0.08        0.00      1.14 o 
 -12   2   9        0.53        0.82      1.24 o 
 -11   2   9        0.00        0.00      1.11 o 
 -10   2   9       45.65       44.14      2.35 o 
  -9   2   9       95.94       94.25      3.36 o 
  -8   2   9       12.56       14.36      1.61 o 
  -7   2   9      485.24      483.55     11.04 o 
  -6   2   9        1.49        2.15      0.71 o 
  -5   2   9        0.26        0.32      0.62 o 
  -4   2   9      192.57      192.27      7.88 o 
  -3   2   9       20.81       25.49      1.13 o 
  -2   2   9        0.51        0.00      0.37 o 
  -1   2   9       18.35       21.22      1.28 o 
   0   2   9        2.15        5.50      0.82 o 
   1   2   9      329.60      344.26     13.66 o 
   2   2   9        0.46        0.94      0.73 o 
   3   2   9       31.89       23.80      8.88 o 
   4   2   9       48.11       52.29      2.13 o 
   5   2   9      131.36      139.75      3.45 o 
   6   2   9       38.81       41.32      1.78 o 
   7   2   9        2.00        2.67      1.14 o 
   8   2   9       11.81        8.44      1.60 o 
   9   2   9        7.14        8.01      1.60 o 
  10   2   9        9.32        7.03      1.67 o 
  11   2   9       29.78       28.90      2.56 o 
 -12   3   9       73.68       78.61      4.39 o 
 -11   3   9       76.81       73.81      4.15 o 
 -10   3   9      114.73      114.08      5.20 o 
  -9   3   9       24.64       21.36      2.41 o 
  -8   3   9        2.84        1.92      1.54 o 
  -7   3   9       12.66       17.00      2.16 o 
  -6   3   9       18.50       18.91      2.16 o 
  -5   3   9        6.18        7.64      0.83 o 
  -4   3   9       61.11       62.11      2.02 o 
  -3   3   9       26.15       31.03      1.52 o 
  -2   3   9      101.39       96.47      2.75 o 
  -1   3   9       92.83       95.99      3.21 o 
   0   3   9       33.58       30.88      1.78 o 
   1   3   9      463.98      473.46     11.13 o 
   2   3   9      447.23      445.33     10.61 o 
   3   3   9       99.53      106.67      3.53 o 
   4   3   9        0.15        0.79      0.97 o 
   5   3   9        1.57        0.17      0.84 o 
   6   3   9        1.32        1.42      0.92 o 
   7   3   9       29.31       29.41      2.52 o 
   8   3   9        3.90        4.96      2.19 o 
   9   3   9        7.26        7.77      2.98 o 
  10   3   9        1.39        1.25      1.54 o 
 -10   4   9        0.14        0.00      1.60 o 
  -9   4   9       20.98       23.97      2.72 o 
  -8   4   9       46.83       51.18      4.82 o 
  -7   4   9       32.76       34.82      3.09 o 
  -6   4   9        9.36       11.06      1.44 o 
  -5   4   9       63.51       63.42      2.86 o 
  -4   4   9       38.58       38.19      2.12 o 
  -3   4   9       10.67       10.45      1.57 o 
  -2   4   9       54.85       51.96      2.17 o 
  -1   4   9       19.12       16.54      1.50 o 
   0   4   9        0.05        0.00      0.90 o 
   1   4   9       13.50       12.13      1.44 o 
   2   4   9        6.97        4.17      1.18 o 
   3   4   9       21.77       17.97      1.65 o 
   4   4   9        0.32        0.00      0.86 o 
   5   4   9        4.79        4.25      1.42 o 
   6   4   9        0.00        0.00      1.22 o 
   7   4   9       12.90       11.53      4.20 o 
  -5   5   9       10.06       11.65      4.03 o 
  -4   5   9        0.96        1.90      1.34 o 
  -3   5   9       43.68       45.95      2.89 o 
  -2   5   9        7.35        7.84      1.28 o 
  -1   5   9        0.06        0.00      1.01 o 
   0   5   9        0.16        0.00      1.05 o 
   1   5   9        0.18        0.25      1.18 o 
   2   5   9        0.05        0.00      1.13 o 
   3   5   9        0.13        0.02      1.39 o 
 -15   0  10       14.36       16.28      3.50 o 
 -14   0  10        0.09        0.00      1.93 o 
 -13   0  10      126.36      115.22      7.18 o 
 -12   0  10       51.57       39.40      4.20 o 
 -11   0  10       85.89       82.83      5.60 o 
 -10   0  10      113.01      118.25      4.49 o 
  -9   0  10       37.15       39.25      2.39 o 
  -8   0  10        0.77        1.35      0.92 o 
  -7   0  10        2.53        5.48      0.99 o 
  -6   0  10      184.28      191.40      6.00 o 
  -5   0  10      353.50      381.21     10.89 o 
  -4   0  10      440.46      456.64     12.75 o 
  -3   0  10       46.94       59.78      2.41 o 
  -2   0  10        1.08        0.00      1.23 o 
  -1   0  10      973.72     1049.41     38.87 o 
   0   0  10      467.66      411.50     15.93 o 
   1   0  10      793.31      775.19     29.07 o 
   2   0  10      695.84      697.45     26.27 o 
   3   0  10      735.60      816.69     30.64 o 
   4   0  10       60.73       68.21      2.72 o 
   5   0  10       47.12       55.16      2.48 o 
   6   0  10        4.29        3.86      0.87 o 
   7   0  10       13.90       14.20      1.24 o 
   8   0  10      138.08      134.13      3.96 o 
   9   0  10       10.68       12.99      2.89 o 
  10   0  10        0.03        0.76      1.22 o 
  11   0  10       22.17       21.35      2.20 o 
  12   0  10        4.97        5.43      3.15 o 
 -14   1  10        1.22        0.24      3.85 o 
 -13   1  10        3.68        3.68      1.61 o 
 -12   1  10       26.95       30.31      2.12 o 
 -11   1  10        4.28        5.55      1.33 o 
 -10   1  10        5.66        4.72      1.10 o 
  -9   1  10       53.07       49.44      3.11 o 
  -8   1  10       17.29       21.74      1.34 o 
  -7   1  10       49.56       51.89      1.83 o 
  -6   1  10        2.35        2.37      0.65 o 
  -5   1  10      131.76      132.31      4.42 o 
  -4   1  10       10.31       10.06      1.36 o 
  -3   1  10       24.15       38.44      1.39 o 
  -2   1  10        3.07        2.25      0.51 o 
  -1   1  10       30.49       28.89      9.72 o 
   0   1  10      291.50      293.32      6.89 o 
   1   1  10       63.15       56.75      2.60 o 
   2   1  10      147.98       62.71     53.48 o 
   3   1  10        2.61        1.03      0.67 o 
   4   1  10       20.61       17.74      1.21 o 
   5   1  10       85.28       96.32      3.67 o 
   6   1  10        6.83        7.24      0.88 o 
   7   1  10       37.17       41.13      1.92 o 
   8   1  10       28.56       35.00      1.75 o 
   9   1  10       44.96       53.83      2.12 o 
  10   1  10        3.71        1.96      1.29 o 
  11   1  10        1.59        0.69      1.23 o 
 -14   2  10        0.00        0.00      1.60 o 
 -13   2  10        1.39        1.94      1.70 o 
 -12   2  10        0.26        1.32      1.14 o 
 -11   2  10       14.22       14.10      1.92 o 
 -10   2  10        1.92        3.09      1.14 o 
  -9   2  10       65.86       72.76      6.13 o 
  -8   2  10       74.23       76.28      2.91 o 
  -7   2  10      131.15      125.85      3.94 o 
  -6   2  10       29.55       27.56      4.55 o 
  -5   2  10        1.10        0.12      0.68 o 
  -4   2  10      178.49      177.91      7.35 o 
  -3   2  10       19.20       18.01      1.14 o 
  -2   2  10       43.05       43.10     11.64 o 
  -1   2  10       90.27       96.27      2.89 o 
   0   2  10       27.22       30.64      2.63 o 
   1   2  10       11.94        8.73      1.58 o 
   2   2  10      258.60      246.69      6.16 o 
   3   2  10      245.42      215.36     33.02 o 
   4   2  10        0.47        0.81      0.80 o 
   5   2  10      194.23      189.54      5.10 o 
   6   2  10       51.20       55.76      2.41 o 
   7   2  10        1.66        1.11      1.42 o 
   8   2  10        0.05        0.00      1.11 o 
   9   2  10        2.18        2.75      1.66 o 
  10   2  10       15.05       16.54      2.10 o 
 -12   3  10        7.70        5.95      3.59 o 
 -11   3  10       23.52       26.37      4.90 o 
 -10   3  10        5.45        4.38      1.93 o 
  -9   3  10        3.39        8.56      1.86 o 
  -8   3  10       12.71       13.45      2.71 o 
  -7   3  10        5.06        7.67      1.67 o 
  -6   3  10       13.12       15.36      2.04 o 
  -5   3  10        3.60        4.52      0.77 o 
  -4   3  10       20.38       16.68      1.24 o 
  -3   3  10        7.10        9.29      0.97 o 
  -2   3  10        1.54        2.48      0.74 o 
  -1   3  10       23.86       28.28      2.50 o 
   0   3  10        0.24        0.00      0.83 o 
   1   3  10       82.05       85.28      3.63 o 
   2   3  10        2.02        1.47      0.94 o 
   3   3  10        3.72        3.38      1.00 o 
   4   3  10        0.65        0.77      0.90 o 
   5   3  10        0.22        0.00      0.90 o 
   6   3  10        0.45        0.00      0.86 o 
   7   3  10        0.27        0.00      1.24 o 
   8   3  10        1.75        0.62      1.42 o 
   9   3  10        1.20        0.32      1.42 o 
 -10   4  10       11.39       12.08      2.35 o 
  -9   4  10        8.27        8.07      3.33 o 
  -8   4  10       24.18       27.47      2.91 o 
  -7   4  10        0.04        0.00      1.47 o 
  -6   4  10       10.61       13.98      1.61 o 
  -5   4  10       21.67       22.85      1.87 o 
  -4   4  10       34.11       31.09      2.14 o 
  -3   4  10        1.09        0.00      1.01 o 
  -2   4  10        0.86        1.16      0.85 o 
  -1   4  10       12.98       15.95      1.54 o 
   0   4  10       23.24       22.50      1.75 o 
   1   4  10       26.83       27.85      1.95 o 
   2   4  10        4.24        3.02      1.08 o 
   3   4  10       58.26       53.90      2.59 o 
   4   4  10       11.77        9.47      1.35 o 
   5   4  10       25.97       23.45      2.80 o 
   6   4  10        2.42        0.00      1.58 o 
  -4   5  10        4.91        3.32      2.02 o 
  -3   5  10       26.28       27.15      2.34 o 
  -2   5  10        2.00        1.18      1.09 o 
  -1   5  10        4.66        5.96      1.42 o 
   0   5  10        2.24        2.31      1.24 o 
   1   5  10        0.01        1.30      1.71 o 
 -14   1  11       14.74       12.48      2.71 o 
 -13   1  11        0.51        0.00      1.42 o 
 -12   1  11        6.59        4.63      1.26 o 
 -11   1  11       99.09       99.59      4.06 o 
 -10   1  11       23.55       23.51      1.78 o 
  -9   1  11        7.39        8.18      1.20 o 
  -8   1  11       84.38       81.68      2.47 o 
  -7   1  11       29.63       31.87      1.53 o 
  -6   1  11        0.00        0.00      0.58 o 
  -5   1  11      163.42      162.93      3.75 o 
  -4   1  11      158.15      177.86      4.01 o 
  -3   1  11       10.73       12.99      1.36 o 
  -2   1  11      155.61      144.92      7.17 o 
  -1   1  11       19.39       31.39      1.67 o 
   0   1  11       21.19       22.72      1.26 o 
   1   1  11      242.51      254.84      6.16 o 
   2   1  11       41.16       19.33     14.76 o 
   3   1  11       75.64       55.99     27.54 o 
   4   1  11      176.22      172.94      5.80 o 
   5   1  11       31.92       31.82      1.75 o 
   6   1  11       29.39       26.78      2.60 o 
   7   1  11        5.02        4.49      0.90 o 
   8   1  11       57.22       61.37      2.26 o 
   9   1  11        1.24        2.21      0.90 o 
  10   1  11        0.12        3.33      1.46 o 
  11   1  11        0.92        0.70      1.75 o 
 -13   2  11        3.27        1.52      1.28 o 
 -12   2  11       16.37       15.79      1.89 o 
 -11   2  11        3.10        2.43      1.17 o 
 -10   2  11       73.56       78.17      3.16 o 
  -9   2  11      407.01      398.69     15.76 o 
  -8   2  11        0.00        1.08      0.94 o 
  -7   2  11        0.50        0.99      0.78 o 
  -6   2  11      106.81      113.45      2.93 o 
  -5   2  11        3.67        4.53      0.80 o 
  -4   2  11      112.99       97.53     10.90 o 
  -3   2  11       68.92       55.07      4.20 o 
  -2   2  11        8.83        9.34      0.95 o 
  -1   2  11        0.20        0.07      0.62 o 
   0   2  11       52.76       50.43      3.15 o 
   1   2  11       34.47       36.05      3.33 o 
   2   2  11       54.74       47.24      2.06 o 
   3   2  11      536.12      565.16     12.96 o 
   4   2  11       23.50       23.79      1.61 o 
   5   2  11        0.21        0.26      0.80 o 
   6   2  11       38.63       42.62      2.11 o 
   7   2  11        0.09        0.21      0.85 o 
   8   2  11        0.03        0.00      1.22 o 
   9   2  11       22.46       22.02      2.29 o 
  10   2  11        1.37        2.09      1.54 o 
 -12   3  11        1.93        1.80      1.67 o 
 -11   3  11        2.20        0.53      1.61 o 
 -10   3  11        3.39        6.82      1.92 o 
  -9   3  11       29.02       29.58      3.24 o 
  -8   3  11        3.86        4.47      1.67 o 
  -7   3  11        9.81        9.36      1.92 o 
  -6   3  11        1.53        0.88      1.35 o 
  -5   3  11        2.69        1.22      0.77 o 
  -4   3  11        5.61        6.78      0.87 o 
  -3   3  11        1.51        2.10      0.78 o 
  -2   3  11      146.01      135.40      3.54 o 
  -1   3  11      114.23      117.96      3.72 o 
   0   3  11      284.07      290.66      7.37 o 
   1   3  11      105.60      105.09      3.49 o 
   2   3  11       19.95       17.72      1.48 o 
   3   3  11       50.79       50.58      3.54 o 
   4   3  11        0.84        0.69      0.91 o 
   5   3  11        7.95        7.32      1.24 o 
   6   3  11        0.14        0.00      0.88 o 
   7   3  11       16.83       13.74      1.97 o 
   8   3  11        9.29        7.88      1.77 o 
  -9   4  11       20.43       23.50      4.47 o 
  -8   4  11        2.23        3.24      2.01 o 
  -7   4  11        5.38        5.25      2.71 o 
  -6   4  11       46.70       51.31      3.58 o 
  -5   4  11       29.20       27.33      2.08 o 
  -4   4  11       31.74       29.43      2.16 o 
  -3   4  11       17.96       17.19      1.41 o 
  -2   4  11        8.15        6.79      1.10 o 
  -1   4  11        0.42        0.00      0.95 o 
   0   4  11        1.35        2.15      1.08 o 
   1   4  11       11.36        7.12      1.28 o 
   2   4  11        5.51        2.51      1.10 o 
   3   4  11        2.69        2.45      1.11 o 
   4   4  11        8.09        6.86      1.31 o 
   5   4  11        6.88        8.31      2.10 o 
   6   4  11        1.00        0.00      1.35 o 
 -14   0  12        2.05        0.00      2.28 o 
 -13   0  12        5.06        1.58      2.28 o 
 -12   0  12       17.87       18.21      3.33 o 
 -11   0  12        0.27        2.80      1.93 o 
 -10   0  12      103.16       94.25      4.01 o 
  -9   0  12      157.13      160.92      5.62 o 
  -8   0  12       22.06       18.40      1.77 o 
  -7   0  12       21.57       21.90      1.84 o 
  -6   0  12      104.40      109.43      4.08 o 
  -5   0  12       33.62       44.70      2.48 o 
  -4   0  12       20.41       25.19      1.84 o 
  -3   0  12      291.91      310.20      9.09 o 
  -2   0  12      398.27      443.85     12.50 o 
  -1   0  12      643.70      696.22     26.44 o 
   0   0  12        0.00        0.00      0.53 o 
   1   0  12       18.62        0.00      0.53 o 
   2   0  12       31.31       32.74      2.63 o 
   3   0  12      115.12      125.90      6.13 o 
   4   0  12       16.54       14.53      2.10 o 
   5   0  12       79.87       94.56      5.08 o 
   6   0  12       29.63       32.22      2.98 o 
   7   0  12        0.69        4.03      1.58 o 
   8   0  12       10.31       10.33      2.10 o 
   9   0  12       16.41       17.69      2.63 o 
  10   0  12       84.32      102.61      5.78 o 
 -14   1  12        0.04        0.13      1.54 o 
 -13   1  12        8.07        6.44      1.79 o 
 -12   1  12       26.42       26.90      2.09 o 
 -11   1  12       23.68       19.71      1.78 o 
 -10   1  12       54.42       44.94      2.42 o 
  -9   1  12        5.95        4.29      1.17 o 
  -8   1  12       39.43       40.37      1.83 o 
  -7   1  12      922.57      947.98     18.28 o 
  -6   1  12        0.66        1.49      0.68 o 
  -5   1  12       52.86       46.01      2.30 o 
  -4   1  12       78.46       77.03      2.23 o 
  -3   1  12        8.79        6.20      0.72 o 
  -2   1  12       19.58        6.79      2.60 o 
  -1   1  12       15.81        4.72      4.21 o 
   0   1  12       44.62       36.72      7.53 o 
   1   1  12       12.43       11.82      2.58 o 
   2   1  12        6.45        1.65      2.21 o 
   3   1  12        1.09        1.80      0.77 o 
   4   1  12        8.68        8.62      1.06 o 
   5   1  12      419.24      449.34     13.49 o 
   6   1  12       14.55       14.92      1.31 o 
   7   1  12        6.14        7.58      1.58 o 
   8   1  12       47.98       50.70      2.35 o 
   9   1  12        0.04        0.00      1.78 o 
  10   1  12        0.00        0.00      1.58 o 
 -13   2  12        1.58        2.68      1.31 o 
 -12   2  12       24.51       27.91      3.04 o 
 -11   2  12       26.17       30.84      2.19 o 
 -10   2  12        6.17        4.85      1.28 o 
  -9   2  12      168.54      161.37      4.89 o 
  -8   2  12        1.59        2.32      1.05 o 
  -7   2  12        4.19        3.72      0.77 o 
  -6   2  12        8.90        9.28      1.07 o 
  -5   2  12       17.20       17.19      1.31 o 
  -4   2  12       45.51       49.06      3.13 o 
  -3   2  12        0.51        0.63      1.01 o 
  -2   2  12       86.74       87.99      3.29 o 
  -1   2  12       81.09       80.29      2.67 o 
   0   2  12        4.86        4.37      0.86 o 
   1   2  12       19.09       17.79      1.36 o 
   2   2  12       21.48       18.48      2.45 o 
   3   2  12      245.45      259.71      6.64 o 
   4   2  12        1.84        3.08      0.96 o 
   5   2  12        1.59        0.54      0.85 o 
   6   2  12        0.04        0.00      0.80 o 
   7   2  12       10.62        8.30      1.47 o 
   8   2  12        2.32        2.50      1.35 o 
   9   2  12        0.00        0.00      1.42 o 
 -11   3  12        0.07        0.00      1.42 o 
 -10   3  12        5.29        4.66      1.79 o 
  -9   3  12        4.25        3.82      1.79 o 
  -8   3  12       11.54       16.03      2.23 o 
  -7   3  12       14.28       13.48      2.16 o 
  -6   3  12        4.53        5.15      2.54 o 
  -5   3  12       21.08       18.41      1.49 o 
  -4   3  12        0.42        0.00      0.76 o 
  -3   3  12       12.63        9.54      1.05 o 
  -2   3  12        5.16        2.57      0.84 o 
  -1   3  12        2.22        3.59      1.03 o 
   0   3  12       16.13       14.71      1.41 o 
   1   3  12       21.67       16.49      1.47 o 
   2   3  12       22.40       20.18      1.62 o 
   3   3  12       23.28       23.96      1.74 o 
   4   3  12       10.43        9.00      1.34 o 
   5   3  12       35.23       39.78      2.21 o 
   6   3  12        0.00        0.00      0.90 o 
   7   3  12        1.21        0.66      1.47 o 
   8   3  12        0.12        0.00      1.93 o 
  -8   4  12        2.90        1.12      1.72 o 
  -7   4  12        4.41        5.28      1.89 o 
  -6   4  12        2.59        1.81      1.64 o 
  -5   4  12        1.64        0.17      1.32 o 
  -4   4  12        2.38        1.81      1.35 o 
  -3   4  12        0.02        0.19      0.88 o 
  -2   4  12       17.20       17.08      1.44 o 
  -1   4  12        5.66        6.24      1.23 o 
   0   4  12        0.35        0.73      0.96 o 
   1   4  12       26.02       26.59      2.06 o 
   2   4  12       41.68       40.28      2.39 o 
   3   4  12        4.72        3.39      1.19 o 
   4   4  12        0.05        0.32      1.04 o 
   5   4  12        1.70        2.46      1.54 o 
 -13   1  13        0.55        1.23      1.61 o 
 -12   1  13        2.99        0.88      1.10 o 
 -11   1  13        5.51        5.26      1.28 o 
 -10   1  13        0.54        0.48      1.08 o 
  -9   1  13       38.82       40.97      2.35 o 
  -8   1  13       29.03       29.87      1.64 o 
  -7   1  13      465.83      488.98      9.94 o 
  -6   1  13       56.69       59.63      2.06 o 
  -5   1  13        1.11        2.66      0.68 o 
  -4   1  13       18.67       18.50      1.18 o 
  -3   1  13       22.95       21.09      1.20 o 
  -2   1  13        2.13        1.81      0.63 o 
  -1   1  13        5.44        2.85      2.09 o 
   0   1  13       89.28       99.26      2.96 o 
   1   1  13       26.33       35.09      1.71 o 
   2   1  13      109.99      107.92      4.53 o 
   3   1  13        8.92       16.54      1.31 o 
   4   1  13        0.03        0.00      0.77 o 
   5   1  13       77.59       81.84      2.99 o 
   6   1  13       22.88       22.78      1.77 o 
   7   1  13       11.29       11.60      1.31 o 
   8   1  13        1.61        2.77      1.40 o 
   9   1  13        1.32        2.94      1.30 o 
 -13   2  13        0.20        2.53      1.72 o 
 -12   2  13        8.35        7.18      1.86 o 
 -11   2  13        3.97        3.96      1.58 o 
 -10   2  13       12.22       18.63      3.85 o 
  -9   2  13        7.77        9.73      2.98 o 
  -8   2  13       31.36       30.14      2.66 o 
  -7   2  13       13.86       12.41      1.44 o 
  -6   2  13        4.21        3.27      0.84 o 
  -5   2  13       99.07       95.81      3.31 o 
  -4   2  13        7.77        5.81      1.12 o 
  -3   2  13       22.05       24.87      1.64 o 
  -2   2  13       13.32       11.88      1.02 o 
  -1   2  13        0.46        0.00      0.67 o 
   0   2  13       39.79       35.32      1.81 o 
   1   2  13      113.05      112.59      4.66 o 
   2   2  13       78.95       82.57      2.95 o 
   3   2  13       36.95       34.81      2.47 o 
   4   2  13        2.86        2.09      0.90 o 
   5   2  13        9.32       12.09      1.34 o 
   6   2  13        0.80        0.00      1.10 o 
   7   2  13       49.67       53.66      3.49 o 
   8   2  13        9.11       11.89      1.84 o 
 -11   3  13        7.75        7.63      2.04 o 
 -10   3  13        1.35        3.15      2.10 o 
  -9   3  13        4.84        4.33      1.72 o 
  -8   3  13       10.03        8.72      4.20 o 
  -7   3  13        0.29        0.00      1.49 o 
  -6   3  13       30.09       25.19      2.72 o 
  -5   3  13      103.26       97.72      3.32 o 
  -4   3  13       69.08       62.07      2.61 o 
  -3   3  13       79.81       73.91      2.65 o 
  -2   3  13        0.58        0.00      0.76 o 
  -1   3  13       42.10       37.25      2.13 o 
   0   3  13       29.69       30.26      2.20 o 
   1   3  13      109.71      111.84      3.72 o 
   2   3  13       29.92       28.13      1.91 o 
   3   3  13        2.52        1.52      1.00 o 
   4   3  13        0.08        0.00      0.95 o 
   5   3  13        1.88        1.99      1.07 o 
   6   3  13        4.42        1.92      1.16 o 
   7   3  13        8.20        9.14      1.84 o 
  -8   4  13        0.36        0.00      1.67 o 
  -7   4  13        6.16        5.81      1.97 o 
  -6   4  13        0.82        2.92      1.67 o 
  -5   4  13        5.71        2.27      3.59 o 
  -4   4  13        3.55        3.00      1.32 o 
  -3   4  13        5.09        5.16      1.52 o 
  -2   4  13        6.03        6.95      1.21 o 
  -1   4  13        0.00        0.00      0.96 o 
   0   4  13        0.85        2.86      1.13 o 
   1   4  13       25.80       24.85      1.98 o 
   2   4  13       37.57       34.92      2.31 o 
   3   4  13        6.87        8.91      1.66 o 
   4   4  13        0.16        1.79      1.18 o 
 -13   0  14        0.83        1.75      2.10 o 
 -12   0  14       11.23       12.26      2.80 o 
 -11   0  14        7.81        8.58      2.63 o 
 -10   0  14       19.01       18.20      2.04 o 
  -9   0  14        2.86        3.44      1.30 o 
  -8   0  14       43.35       49.18      2.91 o 
  -7   0  14      190.90      189.13      6.43 o 
  -6   0  14        0.83        1.59      1.22 o 
  -5   0  14     1121.58     1146.53     30.94 o 
  -4   0  14      557.88      538.10     15.16 o 
  -3   0  14       31.23       27.97      2.04 o 
  -2   0  14       37.33       33.44      2.27 o 
  -1   0  14       23.15       28.14      2.04 o 
   0   0  14       17.47       19.61      2.28 o 
   1   0  14        9.25       13.83      2.10 o 
   2   0  14        0.95        2.28      1.40 o 
   3   0  14       10.51       13.48      2.10 o 
   4   0  14      222.57      240.60     10.68 o 
   5   0  14        3.76        5.95      1.93 o 
   6   0  14       11.58        7.53      2.10 o 
   7   0  14       24.06       29.42      3.33 o 
   8   0  14      108.24      114.34      6.48 o 
   9   0  14        1.65        3.33      1.93 o 
 -13   1  14        6.39        6.11      1.84 o 
 -12   1  14        7.26        7.56      1.42 o 
 -11   1  14        0.19        0.00      1.48 o 
 -10   1  14        2.99        2.68      1.21 o 
  -9   1  14      122.51      123.17      4.14 o 
  -8   1  14        0.79        1.29      0.85 o 
  -7   1  14       20.32       18.03      1.39 o 
  -6   1  14        0.09        0.85      0.74 o 
  -5   1  14        6.57        7.23      0.93 o 
  -4   1  14       18.59       19.03      1.23 o 
  -3   1  14       24.49       24.09      1.69 o 
  -2   1  14        0.47        0.61      0.68 o 
  -1   1  14      186.72      185.44      4.85 o 
   0   1  14       94.21       86.74      2.75 o 
   1   1  14       99.21       96.74      3.71 o 
   2   1  14        8.56        5.10      1.17 o 
   3   1  14      232.67      271.20      6.78 o 
   4   1  14       20.47       18.84      1.47 o 
   5   1  14       49.35       47.30      2.19 o 
   6   1  14        2.27        3.08      0.97 o 
   7   1  14        3.93        7.43      1.38 o 
   8   1  14        4.24        3.98      1.10 o 
   9   1  14        0.40        0.58      1.17 o 
 -12   2  14        0.94        0.53      1.49 o 
 -11   2  14        9.94       10.99      3.15 o 
 -10   2  14       30.16       30.07      2.91 o 
  -9   2  14        6.67        7.52      1.84 o 
  -8   2  14        1.86        0.47      1.47 o 
  -7   2  14       69.31       71.41      2.78 o 
  -6   2  14       12.48        9.74      1.23 o 
  -5   2  14        4.19        4.58      1.23 o 
  -4   2  14        0.24        0.22      0.86 o 
  -3   2  14       19.78       16.46      1.42 o 
  -2   2  14       49.84       42.37      2.35 o 
  -1   2  14       44.28       39.43      2.00 o 
   0   2  14        4.14        2.90      1.46 o 
   1   2  14      185.63      173.25      4.84 o 
   2   2  14        3.92        3.07      1.00 o 
   3   2  14        0.00        0.00      0.86 o 
   4   2  14       11.31       13.25      2.96 o 
   5   2  14       30.81       30.35      2.16 o 
   6   2  14        1.01        0.00      1.00 o 
   7   2  14        1.26        2.16      1.11 o 
   8   2  14        2.64        0.00      1.39 o 
 -10   3  14       12.29       14.27      2.41 o 
  -9   3  14        0.03        0.49      1.67 o 
  -8   3  14        1.97        4.47      1.73 o 
  -7   3  14        5.17        1.14      1.49 o 
  -6   3  14        8.34       10.70      1.92 o 
  -5   3  14       19.26       21.49      1.74 o 
  -4   3  14        5.83        2.87      1.00 o 
  -3   3  14       28.51       31.32      1.70 o 
  -2   3  14       20.44       18.47      1.42 o 
  -1   3  14        0.40        0.00      0.90 o 
   0   3  14        0.01        0.00      0.90 o 
   1   3  14        0.13        0.00      0.90 o 
   2   3  14       10.61       10.94      2.50 o 
   3   3  14        4.88        4.80      1.71 o 
   4   3  14        0.71        0.00      0.96 o 
   5   3  14        0.45        0.00      1.54 o 
   6   3  14        0.90        1.89      1.18 o 
  -7   4  14        1.27        0.28      2.45 o 
  -6   4  14        0.35        0.06      1.64 o 
  -5   4  14        8.06       12.52      2.35 o 
  -4   4  14        6.42        6.32      1.53 o 
  -3   4  14       19.77       22.05      1.87 o 
  -2   4  14        0.70        0.06      0.94 o 
  -1   4  14       24.32       24.71      1.90 o 
   0   4  14        4.45        1.40      1.16 o 
   1   4  14        5.41        6.35      1.34 o 
   2   4  14        4.62        8.08      1.42 o 
 -13   1  15        1.92        1.47      2.71 o 
 -12   1  15       12.43       14.24      1.74 o 
 -11   1  15       17.32       19.55      1.88 o 
 -10   1  15        9.67       11.16      1.55 o 
  -9   1  15      151.93      148.94      4.65 o 
  -8   1  15        2.32        1.83      0.92 o 
  -7   1  15        0.03        0.00      0.79 o 
  -6   1  15       54.33       64.16      2.25 o 
  -5   1  15       10.07       10.12      1.18 o 
  -4   1  15        1.64        0.82      0.81 o 
  -3   1  15       25.69       26.32      1.45 o 
  -2   1  15      167.19      171.42      7.18 o 
  -1   1  15        6.75        4.91      1.11 o 
   0   1  15        0.84        0.00      0.87 o 
   1   1  15        4.15        0.96      0.99 o 
   2   1  15        0.30        0.37      1.14 o 
   3   1  15      237.40      236.19     23.46 o 
   4   1  15        1.77        3.20      0.98 o 
   5   1  15       30.24       34.29      2.98 o 
   6   1  15       57.93       64.18      2.64 o 
   7   1  15        4.33        4.31      1.14 o 
   8   1  15        0.23        1.58      1.36 o 
 -11   2  15        7.34       10.19      2.36 o 
 -10   2  15       12.13       11.28      2.45 o 
  -9   2  15       16.42       21.33      5.60 o 
  -8   2  15       38.14       42.69      3.27 o 
  -7   2  15       41.39       36.77      2.18 o 
  -6   2  15        0.33        0.00      0.93 o 
  -5   2  15        4.28        2.93      1.02 o 
  -4   2  15        9.36        8.76      1.23 o 
  -3   2  15       67.33       63.91      2.72 o 
  -2   2  15        1.39        2.92      0.94 o 
  -1   2  15       30.72       30.65      2.23 o 
   0   2  15        5.13        3.09      0.92 o 
   1   2  15        6.71        6.74      1.18 o 
   2   2  15       33.67       32.01      1.87 o 
   3   2  15       85.39       85.20      3.12 o 
   4   2  15        4.89        5.88      1.19 o 
   5   2  15       52.68       65.08      2.83 o 
   6   2  15        0.01        2.27      1.13 o 
   7   2  15        2.54        2.68      1.24 o 
  -9   3  15        0.12        0.00      1.61 o 
  -8   3  15       33.12       41.06      3.53 o 
  -7   3  15        0.20        0.00      1.51 o 
  -6   3  15        0.83        0.18      2.01 o 
  -5   3  15        3.08        5.58      1.25 o 
  -4   3  15        0.64        0.00      0.95 o 
  -3   3  15       28.17       33.38      2.15 o 
  -2   3  15        1.27        1.00      0.86 o 
  -1   3  15        4.14        2.80      1.02 o 
   0   3  15        8.41        8.67      1.96 o 
   1   3  15        1.21        0.00      0.90 o 
   2   3  15        0.16        1.40      1.01 o 
   3   3  15        1.07        2.58      1.35 o 
   4   3  15        8.70       10.06      1.48 o 
   5   3  15        0.04        0.18      1.10 o 
  -5   4  15        8.00        4.66      1.97 o 
  -4   4  15        0.17        0.43      1.68 o 
  -3   4  15        0.62        0.11      0.99 o 
  -2   4  15        1.32        0.00      0.94 o 
  -1   4  15        2.43        2.19      1.08 o 
   0   4  15        7.55        8.18      1.47 o 
 -12   0  16        0.02        0.00      2.10 o 
 -11   0  16        2.75        3.33      2.28 o 
 -10   0  16       22.97       24.02      2.34 o 
  -9   0  16       58.70       61.27      5.17 o 
  -8   0  16        2.39        1.64      1.58 o 
  -7   0  16      925.77      965.02     26.55 o 
  -6   0  16       40.80       38.78      3.41 o 
  -5   0  16       13.93        9.63      1.61 o 
  -4   0  16      191.02      192.76      6.49 o 
  -3   0  16      106.99      108.57      5.52 o 
  -2   0  16       22.28       20.33      1.97 o 
  -1   0  16       79.53       79.90      3.53 o 
   0   0  16        0.06        0.00      1.05 o 
   1   0  16       45.46       34.15      3.15 o 
   2   0  16       23.66       23.64      2.98 o 
   3   0  16        0.16        0.00      1.40 o 
   4   0  16        4.41        5.95      2.10 o 
   5   0  16      315.17      373.15     15.76 o 
   6   0  16        5.19        6.30      2.10 o 
   7   0  16       42.69       45.35      4.20 o 
 -12   1  16        0.27        0.79      1.49 o 
 -11   1  16        0.12        0.31      1.18 o 
 -10   1  16        0.69        0.57      1.10 o 
  -9   1  16        0.53        0.38      1.14 o 
  -8   1  16       10.31        9.70      1.20 o 
  -7   1  16       43.05       37.08      1.87 o 
  -6   1  16       79.92       82.56      3.15 o 
  -5   1  16       10.63       12.00      1.39 o 
  -4   1  16       20.01       18.17      1.51 o 
  -3   1  16       18.69       24.59      1.75 o 
  -2   1  16      123.53      132.23      4.30 o 
  -1   1  16       11.02       12.07      1.35 o 
   0   1  16        0.20        0.00      0.99 o 
   1   1  16      102.74      118.91      4.52 o 
   2   1  16        3.18        3.07      1.17 o 
   3   1  16       57.41       58.20      8.58 o 
   4   1  16        6.35        3.85      1.36 o 
   5   1  16       13.80       14.94      1.92 o 
   6   1  16        6.86        6.95      1.54 o 
   7   1  16        2.65        5.42      1.24 o 
 -11   2  16        4.76        7.53      1.98 o 
 -10   2  16        0.06        1.93      1.73 o 
  -9   2  16        0.02        0.00      1.47 o 
  -8   2  16        6.03        6.13      1.79 o 
  -7   2  16        7.93       10.94      1.46 o 
  -6   2  16        1.43        0.13      1.02 o 
  -5   2  16       32.68       31.81      2.06 o 
  -4   2  16        5.22       10.14      2.48 o 
  -3   2  16       30.83       26.90      1.90 o 
  -2   2  16        0.02        0.00      0.85 o 
  -1   2  16        8.85        7.08      1.49 o 
   0   2  16       83.96       72.20      8.05 o 
   1   2  16        0.09        1.38      1.00 o 
   2   2  16       17.73       15.40      3.05 o 
   3   2  16       35.00       36.58      3.22 o 
   4   2  16        0.01        0.00      0.98 o 
   5   2  16        0.88        2.00      1.35 o 
   6   2  16        3.01        2.19      2.00 o 
  -8   3  16        0.25        1.31      1.72 o 
  -7   3  16        1.51        2.85      1.75 o 
  -6   3  16        6.31        7.34      1.98 o 
  -5   3  16       27.62       31.64      2.75 o 
  -4   3  16        0.49        0.00      1.00 o 
  -3   3  16        3.41        1.41      1.14 o 
  -2   3  16        0.61        0.00      0.91 o 
  -1   3  16        8.09        8.38      1.29 o 
   0   3  16        0.08        0.00      0.94 o 
   1   3  16        0.13        0.00      0.93 o 
   2   3  16        0.10        0.00      0.90 o 
   3   3  16        9.18       11.17      1.57 o 
 -11   1  17        0.05        0.00      1.54 o 
 -10   1  17        2.83        1.79      1.54 o 
  -9   1  17        1.13        1.75      1.61 o 
  -8   1  17        9.66       12.21      1.54 o 
  -7   1  17        0.04        0.00      0.98 o 
  -6   1  17        0.34        0.29      1.02 o 
  -5   1  17      252.01      271.07      7.16 o 
  -4   1  17       77.81       72.72      2.91 o 
  -3   1  17       55.01       52.17      2.89 o 
  -2   1  17       85.77       92.74      3.66 o 
  -1   1  17        3.71        1.50      1.02 o 
   0   1  17        0.56        0.00      0.99 o 
   1   1  17       10.09        8.32      1.49 o 
   2   1  17        0.12        0.62      1.58 o 
   3   1  17        3.62        3.70      1.31 o 
   4   1  17        0.02        0.00      1.17 o 
   5   1  17       25.01       28.91      2.47 o 
   6   1  17        0.12        0.61      1.42 o 
 -10   2  17        5.04        7.59      2.19 o 
  -9   2  17        6.38        8.55      2.04 o 
  -8   2  17        1.46        0.00      1.51 o 
  -7   2  17       11.79       15.37      2.34 o 
  -6   2  17        0.33        0.65      1.10 o 
  -5   2  17        0.68        0.05      1.05 o 
  -4   2  17       33.07       31.61      2.16 o 
  -3   2  17        7.72        6.16      1.31 o 
  -2   2  17        0.02        0.00      1.32 o 
  -1   2  17       36.92       39.00      2.34 o 
   0   2  17       49.51       48.18      3.68 o 
   1   2  17       10.82       11.78      1.68 o 
   2   2  17        1.90        0.27      0.97 o 
   3   2  17        2.63        6.01      1.23 o 
   4   2  17        0.14        0.54      1.03 o 
   5   2  17        1.48        0.25      1.10 o 
  -7   3  17        8.33       11.30      5.08 o 
  -6   3  17        4.90        6.27      2.04 o 
  -5   3  17       18.36       16.43      1.78 o 
  -4   3  17        4.66        3.42      1.26 o 
  -3   3  17        4.21        2.53      1.84 o 
  -2   3  17        0.59        0.68      1.14 o 
  -1   3  17        8.19        8.68      1.26 o 
   0   3  17        0.22        0.48      1.10 o 
   1   3  17        1.28        0.54      1.02 o 
   2   3  17       15.44       18.25      1.75 o 
 -11   0  18        9.39       13.31      3.33 o 
 -10   0  18        1.25        0.00      1.42 o 
  -9   0  18       51.58       50.40      3.28 o 
  -8   0  18       13.24       17.65      2.36 o 
  -7   0  18        4.78        2.70      1.58 o 
  -6   0  18       19.63       14.98      1.98 o 
  -5   0  18       32.24       38.25      2.78 o 
  -4   0  18       55.22       51.61      5.17 o 
  -3   0  18       38.99       37.29      3.06 o 
  -2   0  18       12.94       10.20      1.60 o 
  -1   0  18        9.75        7.78      1.54 o 
   0   0  18        0.60        0.00      1.00 o 
   1   0  18       12.26       17.51      2.63 o 
   2   0  18       50.92       54.28      4.38 o 
   3   0  18      235.68      252.33     11.73 o 
   4   0  18        5.70        4.38      2.10 o 
   5   0  18       23.66       21.71      3.33 o 
 -10   1  18        2.29        3.33      1.67 o 
  -9   1  18        0.08        1.15      1.93 o 
  -8   1  18        1.78        2.11      1.24 o 
  -7   1  18       39.04       47.23      2.61 o 
  -6   1  18       11.41       13.25      1.57 o 
  -5   1  18       23.58       29.97      2.06 o 
  -4   1  18       13.71       12.18      1.47 o 
  -3   1  18       25.11       24.21      2.51 o 
  -2   1  18        0.58        0.13      1.00 o 
  -1   1  18       60.47       65.23      2.80 o 
   0   1  18       53.88       47.40      2.91 o 
   1   1  18        0.97        0.00      1.40 o 
   2   1  18        0.00        0.63      1.30 o 
   3   1  18       15.50       16.84      1.97 o 
   4   1  18        1.98        0.75      1.42 o 
   5   1  18       13.03       12.71      1.97 o 
  -9   2  18        1.06        4.06      1.84 o 
  -8   2  18        5.11        3.44      1.79 o 
  -7   2  18        4.18        3.38      1.77 o 
  -6   2  18        8.51        9.96      1.48 o 
  -5   2  18        0.47        1.57      1.19 o 
  -4   2  18        3.05        3.45      1.58 o 
  -3   2  18        1.27        2.62      1.16 o 
  -2   2  18       22.17       17.89      1.72 o 
  -1   2  18        2.13        2.03      1.16 o 
   0   2  18       38.84       49.49      3.16 o 
   1   2  18        1.56        0.00      2.45 o 
   2   2  18        0.52        0.18      1.30 o 
   3   2  18        3.05        4.98      2.36 o 
  -5   3  18        1.09        1.35      2.19 o 
  -4   3  18        1.82        2.85      1.33 o 
  -3   3  18        0.58        0.00      1.19 o 
  -2   3  18        4.43        4.78      1.44 o 
  -1   3  18        3.34        3.86      1.94 o 
  -9   1  19        0.15        0.00      1.47 o 
  -8   1  19       13.23       13.78      1.74 o 
  -7   1  19       25.40       27.48      2.07 o 
  -6   1  19        5.86        4.36      1.52 o 
  -5   1  19        6.03        4.98      1.29 o 
  -4   1  19       17.36       21.68      1.84 o 
  -3   1  19        2.61        4.75      1.31 o 
  -2   1  19       29.33       30.76      2.16 o 
  -1   1  19        0.07        0.08      1.04 o 
   0   1  19        0.08        0.00      1.17 o 
   1   1  19        2.52        0.63      1.30 o 
   2   1  19       12.10       16.37      2.89 o 
   3   1  19        9.98        8.69      1.79 o 
  -7   2  19        5.62        7.89      2.14 o 
  -6   2  19        9.64        8.15      1.53 o 
  -5   2  19        9.73       14.36      1.69 o 
  -4   2  19       35.81       39.52      2.50 o 
  -3   2  19       18.49       24.51      2.03 o 
  -2   2  19       49.95       59.64      2.92 o 
  -1   2  19        3.77        4.91      1.41 o 
   0   2  19        1.96        0.00      1.35 o 
   1   2  19       20.34       23.93      2.44 o 
  -8   0  20        7.46        1.93      2.10 o 
  -7   0  20        8.13       11.03      2.80 o 
  -6   0  20        0.25        0.00      1.75 o 
  -5   0  20        4.54        2.10      2.10 o 
  -4   0  20        7.77        3.68      2.10 o 
  -3   0  20       11.91        6.65      2.28 o 
  -2   0  20       61.94       59.71      4.73 o 
  -1   0  20        2.06        1.93      1.93 o 
   0   0  20        8.18        7.00      2.10 o 
   1   0  20       10.77       12.26      2.63 o 
   2   0  20       16.39       12.96      2.63 o 
  -8   1  20        0.23        0.46      1.25 o 
  -7   1  20       55.54       64.47      3.09 o 
  -6   1  20        3.87        5.78      1.46 o 
  -5   1  20        4.38        2.88      1.28 o 
  -4   1  20        2.98        2.12      1.20 o 
  -3   1  20        1.20        2.24      1.21 o 
  -2   1  20        0.28        0.00      1.09 o 
  -1   1  20        3.26        3.86      1.28 o 
   0   1  20        5.34        8.95      1.51 o 
   1   1  20        0.80        0.79      1.36 o 
  -4   2  20        6.10        5.36      1.46 o 
  -3   2  20        1.08        3.17      1.40 o 
  -2   2  20       31.55       35.51      3.54 o 
  -4   1  21       14.58       15.85      1.76 o 
  -3   1  21        2.54        1.90      1.31 o 
  -2   1  21        1.64        3.78      1.33 o 
                                                 
